# Supplementary material for: Systemic interindividual DNA methylation variants in cattle share major hallmarks with those in humans
Source: Genome Biol. 2024 Jul 15;25:185. doi: 10.1186/s13059-024-03307-6 (PMC11247883; doi:10.1186/s13059-024-03307-6)
Supplement: Supplementary file 1 — Additional file1: Supplementary Tables S1-S12 with descriptions. [file 13059_2024_3307_MOESM1_ESM.xlsx]

## Sheet: Contents
Table	Contents (All genomic coordinates are 1-based and based on bosTau9.)
S1	Sample information on 6 libraries used in the CoRSIV screen, from Zhou et al. [16]
S2	Annotated list of 1,387 CoRSIVs containing at least 5 CpGs prior to filtering out discordant SNPs (Note: There are more than 1,387 rows because each CoRSIV is comprised of multiple bins.)
S3	Annotated list of 1,263 CoRSIVs after filtering out discordant SNPs (Note: There are more than 1,263 rows because each CoRSIV is comprised of multiple bins.)
S4	Annotated list of 217 CoRSIVs containing at least 5 CpGs after filtering out discordant SNPs (Note: There are more than 217 rows because each CoRSIV is comprised of multiple bins.)
S5	Summary of pyrosequencing primers, including validation data
S6	Annotated list of control regions matched with 217 CoRSIVs based on chromosome, CpG count, and size
S7	DMRs (p = 0.05) between IVP group and MOET group in liver
S8	DMRs (p = 0.05) between IVP group and MOET group in hypothalamus
S9	DMRs (p = 0.05) between IVP group and MOET group in muscle
S10	Annotated list of DMRs (p = 0.05) between IVP group and MOET group overlapping with 217 CoRSIVs in liver
S11	Annotated list of DMRs (p = 0.05) between IVP group and MOET group overlapping with 217 CoRSIVs in hypothalamus
S12	Annotated list of DMRs (p = 0.05) between IVP group and MOET group overlapping with 217 CoRSIVs in muscle

## Sheet: Table S1
Sample Name	Tissue	Animal	Age (years)	Gender	Data Coverage	Bisulfite Conversion Rate	Whole genome CpG covered (>=5X&<=100X)	CpG methylation rate	CHG methylation rate	CHH methylation rate
Cortex 3842	Frontal cortex	3842	3.5	Female	22.74	0.9938	0.594712	0.75	0.013	0.013
Cortex 3886	Frontal cortex	3886	4	Female	24.47	0.9941	0.376255	0.766	0.012	0.013
Lung 3842	Lung	3842	3.5	Female	17.77	0.995056	0.325842	0.738	0.003	0.003
Lung 3886	Lung	3886	4	Female	13.08	0.998069	0.331865	0.703	0.003	0.002
WBC 3842	Whole blood cell	3842	3.5	Female	15.49	0.9943	0.481019	0.774	0.007	0.007
WBC 3886	Whole blood cell	3886	4	Female	15.56	0.9935	0.4658	0.77	0.008	0.008

## Sheet: Table S2
Bin Name	Avg_Methylation_3842	Avg_Methylation_3886	CpG Count	UCSC Coordinates	GS1 Name	GS1 Distance	GS2 Name	GS2 Distance	GS3 Name	GS3 Distance	GE1 Name	GE1 Distance	GE2 Name	GE2 Distance	GE3 Name	GE3 Distance	<= 2.5k bp Genes	Overlapping Genes	delta	Block ID	Block_CpG_Num	Avg_Methylation_ctx42	Above 5 count_ctx42	Avg_Methylation_ctx86	Above 5 count_ctx86	Avg_Methylation_lung42	Above 5 count_lung42	Avg_Methylation_lung86	Above 5 count_lung86	Avg_Methylation_wbc42	Above 5 count_wbc42	Avg_Methylation_wbc86	Above 5 count_wbc86	cortex_3842	lung_3842	wbc_3842	cortex_3886	lung_3886	wbc_3886	x	y	z	block_avg_meth_3842	block_avg_meth_3886	block_delta	block size	A	B	SIVI
chr10_1148600	46.7213	87.1976	2	chr10:1148501-1148600	SRP19	12637	APC	45679	REEP5	53888	REEP5	3269	SRP19	4546	APC	13832		set()	-40.4763	10_226	5	41.6667	2	96.6667	2	46.1538	2	85.7143	2	50	2	84.7426	2	65.2778	56.1325	62.8205	92.381	91.0053	83.6132	-27.1032	-34.8728	-20.7926	59.6494	85.0619	-25.4126	200	26.986	-5.75848	21.2275
chr10_1148700	72.5774	82.9263	3	chr10:1148601-1148700	SRP19	12537	APC	45579	REEP5	53988	REEP5	3369	SRP19	4446	APC	13732		set()	-10.3488	10_226	5	88.8889	3	88.0952	3	66.1111	3	96.2963	3	75.641	3	82.4837	3	65.2778	56.1325	62.8205	92.381	91.0053	83.6132	-27.1032	-34.8728	-20.7926	59.6494	85.0619	-25.4126	200	26.986	-5.75848	21.2275
chr10_3420800	82.0605	54.7879	3	chr10:3420701-3420800	KCNN2	116793	LOC112448356	569129	TRIM36	583961	KCNN2	-7827	LOC112448356	488842	TRIM36	551631		{'KCNN2'}	27.2726	10_530	6	87.3792	3	50	3	88.8889	3	49.537	3	84.6154	3	72.2222	3	91.7288	90	91.0256	73.6111	49.537	54.798	18.1177	40.463	36.2277	88.2428	66.2828	21.96	300	29.8355	-9.69088	20.1447
chr10_3420900			0	chr10:3420801-3420900	KCNN2	116893	LOC112448356	569229	TRIM36	583861	KCNN2	-7727	LOC112448356	488942	TRIM36	551531		{'KCNN2'}		10_530	6													91.7288	90	91.0256	73.6111	49.537	54.798	18.1177	40.463	36.2277	88.2428	66.2828	21.96	300	29.8355	-9.69088	20.1447
chr10_3421000	94.4251	77.7778	3	chr10:3420901-3421000	KCNN2	116993	LOC112448356	569329	TRIM36	583761	KCNN2	-7627	LOC112448356	489042	TRIM36	551431		{'KCNN2'}	16.6473	10_530	6	96.0784	3	97.2222	3	91.1111	3			97.4359	3	37.3737	3	91.7288	90	91.0256	73.6111	49.537	54.798	18.1177	40.463	36.2277	88.2428	66.2828	21.96	300	29.8355	-9.69088	20.1447
chr10_3625500	57.5758	98.2143	1	chr10:3625401-3625500	KCNN2	321493	TRIM36	379261	PGGT1B	479400	KCNN2	196870	TRIM36	346931	PGGT1B	425486		set()	-40.6385	10_561	6	69.2308	1	96.7742	1	60	1			37.5	1			73.8462	60.5677	56.1111	94.9868	91.8155	79.1071	-21.1407	-31.2478	-22.996	61.0891	94.0733	-32.9842	300	24.7664	-4.39301	20.3734
chr10_3625600	79.9772	95.4342	4	chr10:3625501-3625600	KCNN2	321593	TRIM36	379161	PGGT1B	479300	KCNN2	196970	TRIM36	346831	PGGT1B	425386		set()	-15.4569	10_561	6	92.3077	4	94.8529	4	78.846	4	97.9167	4	74.7222	4	98.2143	4	73.8462	60.5677	56.1111	94.9868	91.8155	79.1071	-21.1407	-31.2478	-22.996	61.0891	94.0733	-32.9842	300	24.7664	-4.39301	20.3734
chr10_3625700	45.7143	88.5714	1	chr10:3625601-3625700	KCNN2	321693	TRIM36	379061	PGGT1B	479200	KCNN2	197070	TRIM36	346731	PGGT1B	425286		set()	-42.8571	10_561	6	60	1	93.3333	1	42.8571	1	85.7143	1		0	60	1	73.8462	60.5677	56.1111	94.9868	91.8155	79.1071	-21.1407	-31.2478	-22.996	61.0891	94.0733	-32.9842	300	24.7664	-4.39301	20.3734
chr10_4225200	46.4286	69.5652	1	chr10:4225101-4225200	CCDC112	-85937	PGGT1B	-120300	FEM1C	162540	CCDC112	-116235	FEM1C	132972	PGGT1B	-174214		{'CCDC112'}	-23.1366	10_665	5	70	1	85.7143	1		0			18.1818	1	44.4444	1	68.5417	70.8333	44.5076	91.6071	96.875	71.2607	-23.0655	-26.0417	-26.7531	57.479	83.403	-25.924	200	25.2349	-1.59731	23.6376
chr10_4225300	68.5294	97.2407	4	chr10:4225201-4225300	CCDC112	-86037	PGGT1B	-120400	FEM1C	162440	CCDC112	-116335	FEM1C	132872	PGGT1B	-174314		{'CCDC112'}	-28.7113	10_665	5	67.0833	4	97.5	4	70.8333	4	96.875	4	70.8333	4	98.0769	4	68.5417	70.8333	44.5076	91.6071	96.875	71.2607	-23.0655	-26.0417	-26.7531	57.479	83.403	-25.924	200	25.2349	-1.59731	23.6376
chr10_4243300	43.5606	88.2397	3	chr10:4243201-4243300	CCDC112	74309	PGGT1B	-138400	FEM1C	144440	FEM1C	114872	CCDC112	-134335	TICAM2	183915		{'CCDC112'}	-44.6791	10_669	9	53.1746	3	92.8571	3		0	96.2963	3	29.1005	3	82.5397	3	57.7249	62.5	51.0061	91.7196	94.1358	89.8759	-33.9947	-31.6358	-38.8698	52.7487	89.9658	-37.2171	300	34.7057	-3.01222	31.6935
chr10_4243400	71.9907	86.03	4	chr10:4243301-4243400	CCDC112	74209	PGGT1B	-138500	FEM1C	144340	FEM1C	114772	CCDC112	-134435	TICAM2	183815		{'CCDC112'}	-14.0393	10_669	9	70	4	87.8571	4	75	4	91.6667	4	72.7273	4	90.6593	4	57.7249	62.5	51.0061	91.7196	94.1358	89.8759	-33.9947	-31.6358	-38.8698	52.7487	89.9658	-37.2171	300	34.7057	-3.01222	31.6935
chr10_4243500	42.6948	95.6277	2	chr10:4243401-4243500	CCDC112	74109	PGGT1B	-138600	FEM1C	144240	FEM1C	114672	CCDC112	-134535	TICAM2	183715		{'CCDC112'}	-52.9329	10_669	9	50	2	94.4444	2	50	2	94.4444	2	51.1905	2	96.4286	2	57.7249	62.5	51.0061	91.7196	94.1358	89.8759	-33.9947	-31.6358	-38.8698	52.7487	89.9658	-37.2171	300	34.7057	-3.01222	31.6935
chr10_4789400	97.8087	71.2442	4	chr10:4789301-4789400	LVRN	-61249	AP3S1	76696	ATG12	-86883	AP3S1	10790	ATG12	-109191	CDO1	-129679		set()	26.5645	10_775	5	97.8714	4	75	4	98.913	4	65	4	97.631	4	71.9669	4	97.8714	98.913	97.631	75	65	71.9669	22.8714	33.913	25.6641	97.7139	78.9554	18.7584	200	27.1016	-4.6876	22.414
chr10_4789500	97.619	86.6667	1	chr10:4789401-4789500	LVRN	-61149	AP3S1	76796	ATG12	-86983	AP3S1	10890	ATG12	-109291	CDO1	-129779		set()	10.9524	10_775	5													97.8714	98.913	97.631	75	65	71.9669	22.8714	33.913	25.6641	97.7139	78.9554	18.7584	200	27.1016	-4.6876	22.414
chr10_4928900	38.3721	85.5847	2	chr10:4928801-4928900	ARL14EPL	-4696	LVRN	78061	KIAA1191	-83342	LVRN	712	ARL14EPL	-37443	KIAA1191	-96832	{'LVRN'}	{'LVRN'}	-47.2126	10_803	6	40.625	2	72.2222	2		0	90	2	70.5882	1	96.4286	2	49.0048	60.6618	60.6183	80.8803	79.2593	95.5154	-31.8755	-18.5975	-34.8971	46.5237	86.3654	-39.8417	300	27.4516	-7.07981	20.3718
chr10_4929000			1	chr10:4928901-4929000	ARL14EPL	-4596	LVRN	78161	KIAA1191	-83242	LVRN	-715	ARL14EPL	-37343	KIAA1191	-96732	{'LVRN'}	{'LVRN'}		10_803	6											94.1176	1	49.0048	60.6618	60.6183	80.8803	79.2593	95.5154	-31.8755	-18.5975	-34.8971	46.5237	86.3654	-39.8417	300	27.4516	-7.07981	20.3718
chr10_4929100	54.6753	87.1462	3	chr10:4929001-4929100	ARL14EPL	-4496	LVRN	78261	KIAA1191	-83142	LVRN	-615	ARL14EPL	-37243	KIAA1191	-96632	{'LVRN'}	{'LVRN'}	-32.4709	10_803	6	57.3846	3	89.5385	3	60.6618	3	68.5185	3	50.6484	3	96	3	49.0048	60.6618	60.6183	80.8803	79.2593	95.5154	-31.8755	-18.5975	-34.8971	46.5237	86.3654	-39.8417	300	27.4516	-7.07981	20.3718
chr10_5662800	61.5283	94.5346	3	chr10:5662701-5662800	SFXN1	12177	DRD1	-51849	HRH2	-162741	SFXN1	-47917	DRD1	-55313	HRH2	-191657		{'SFXN1'}	-33.0063	10_971	11	59.5238	3	95.7071	3	58.9744	3			64.7059	3	92.7536	3	57.6876	60.2208	59.7789	93.2553	84.5833	89.9429	-35.5677	-24.3625	-30.1641	59.4198	90.4705	-31.0508	400	29.6772	-4.57546	25.1017
chr10_5662900	45.7923	82.3034	4	chr10:5662801-5662900	SFXN1	12077	DRD1	-51749	HRH2	-162841	SFXN1	-48017	DRD1	-55213	HRH2	-191757		{'SFXN1'}	-36.5111	10_971	11	41.9872	4	87	4	48.6111	4	79.1667	4	45.3125	4	82.2222	4	57.6876	60.2208	59.7789	93.2553	84.5833	89.9429	-35.5677	-24.3625	-30.1641	59.4198	90.4705	-31.0508	400	29.6772	-4.57546	25.1017
chr10_5663000			0	chr10:5662901-5663000	SFXN1	11977	DRD1	-51649	HRH2	-162941	SFXN1	-48117	DRD1	-55113	HRH2	-191857		{'SFXN1'}		10_971	11													57.6876	60.2208	59.7789	93.2553	84.5833	89.9429	-35.5677	-24.3625	-30.1641	59.4198	90.4705	-31.0508	400	29.6772	-4.57546	25.1017
chr10_5663100	70.9387	94.5735	4	chr10:5663001-5663100	SFXN1	11877	DRD1	-51549	HRH2	-163041	SFXN1	-48217	DRD1	-55013	HRH2	-191957		{'SFXN1'}	-23.6348	10_971	11	71.5517	4	97.0588	4	73.0769	4	90	4	69.3182	4	94.8529	4	57.6876	60.2208	59.7789	93.2553	84.5833	89.9429	-35.5677	-24.3625	-30.1641	59.4198	90.4705	-31.0508	400	29.6772	-4.57546	25.1017
chr10_5986400	88.67	51.0687	3	chr10:5986301-5986400	DRD1	270519	SFXN1	-311125	LOC112448589	-371470	DRD1	268268	LOC112448549	371421	SFXN1	-371517		set()	37.6013	10_1050	5	85.6349	3	48.1481	3	92.3077	3	51.4286	3	93.0556	3	58.5185	3	85.6746	82.674	85.5394	53.7117	55.7143	54.0895	31.9629	26.9597	31.4499	85.4916	53.2312	32.2604	300	30.0373	-2.24739	27.7899
chr10_5986500	87.8049	40.625	1	chr10:5986401-5986500	DRD1	270619	SFXN1	-311225	LOC112448589	-371370	DRD1	268368	LOC112448549	371321	LOC112448589	-371476		set()	47.1799	10_1050	5			27.2727	1	70	1	60	1	84.6154	1	43.75	1	85.6746	82.674	85.5394	53.7117	55.7143	54.0895	31.9629	26.9597	31.4499	85.4916	53.2312	32.2604	300	30.0373	-2.24739	27.7899
chr10_5986600	80	68	1	chr10:5986501-5986600	DRD1	270719	SFXN1	-311325	LOC112448589	-371270	DRD1	268468	LOC112448549	371221	LOC112448589	-371376		set()	12	10_1050	5	85.7143	1	85.7143	1	85.7143	1		0	78.9474	1	60	1	85.6746	82.674	85.5394	53.7117	55.7143	54.0895	31.9629	26.9597	31.4499	85.4916	53.2312	32.2604	300	30.0373	-2.24739	27.7899
chr10_6135900	88.6364	32.7273	1	chr10:6135801-6135900	LOC112448589	-221970	LOC112448549	227622	LOC112448658	326939	LOC112448549	221921	LOC112448589	-222076	LOC112448658	326836		set()	55.9091	10_1089	5	80	1	50	1			42.8571	1	92.3077	1	29.6296	1	77.7928	80	84.7064	49.3056	29.5536	40.9414	28.4872	50.4464	43.765	82.2128	35.4212	46.7916	500	39.7682	-9.19092	30.5773
chr10_6136000			0	chr10:6135901-6136000	LOC112448589	-221870	LOC112448549	227522	LOC112448658	326839	LOC112448549	221821	LOC112448589	-221976	LOC112448658	326736		set()		10_1089	5													77.7928	80	84.7064	49.3056	29.5536	40.9414	28.4872	50.4464	43.765	82.2128	35.4212	46.7916	500	39.7682	-9.19092	30.5773
chr10_6136100	77.5	50	1	chr10:6136001-6136100	LOC112448589	-221770	LOC112448549	227422	LOC112448658	326739	LOC112448549	221721	LOC112448589	-221876	LOC112448658	326636		set()	27.5	10_1089	5	81.25	1	75	1			42.8571	1	77.7778	1	47.3684	1	77.7928	80	84.7064	49.3056	29.5536	40.9414	28.4872	50.4464	43.765	82.2128	35.4212	46.7916	500	39.7682	-9.19092	30.5773
chr10_6136200	80.2148	31.9305	2	chr10:6136101-6136200	LOC112448589	-221670	LOC112448549	227322	LOC112448658	326639	LOC112448549	221621	LOC112448589	-221776	LOC112448658	326536		set()	48.2843	10_1089	5	78.4926	2	50	2	80	2	20	2	84.0336	2	43.9103	2	77.7928	80	84.7064	49.3056	29.5536	40.9414	28.4872	50.4464	43.765	82.2128	35.4212	46.7916	500	39.7682	-9.19092	30.5773
chr10_6136300	82.5	27.027	1	chr10:6136201-6136300	LOC112448589	-221570	LOC112448549	227222	LOC112448658	326539	LOC112448549	221521	LOC112448589	-221676	LOC112448658	326436		set()	55.473	10_1089	5	71.4286	1	22.2222	1	80	1	12.5	1			42.8571	1	77.7928	80	84.7064	49.3056	29.5536	40.9414	28.4872	50.4464	43.765	82.2128	35.4212	46.7916	500	39.7682	-9.19092	30.5773
chr10_6437700	93.1944	39.6552	2	chr10:6437601-6437700	LOC112448658	25139	LOC112448549	-74178	LOC112448589	79830	LOC112448658	25036	GCNT4	62904	LOC112448589	79724		set()	53.5393	10_1162	5			31.25	2			45.8333	2	88.7363	2	40	2	82.5244	95.8333	89.5147	59.7426	45.9936	50.5556	22.7817	49.8397	38.9591	89.6488	47.815	41.8337	300	35.3664	-11.1167	24.2496
chr10_6437800			0	chr10:6437701-6437800	LOC112448658	25039	LOC112448549	-74278	LOC112448589	79930	LOC112448658	24936	GCNT4	62804	LOC112448589	79824		set()		10_1162	5													82.5244	95.8333	89.5147	59.7426	45.9936	50.5556	22.7817	49.8397	38.9591	89.6488	47.815	41.8337	300	35.3664	-11.1167	24.2496
chr10_6437900	86.1031	55.9748	3	chr10:6437801-6437900	LOC112448658	24939	LOC112448549	-74378	LOC112448589	80030	LOC112448658	24836	GCNT4	62704	LOC112448589	79924		set()	30.1282	10_1162	5	82.5244	3	88.2353	2	95.8333	3	46.1538	3	90.293	3	61.1111	3	82.5244	95.8333	89.5147	59.7426	45.9936	50.5556	22.7817	49.8397	38.9591	89.6488	47.815	41.8337	300	35.3664	-11.1167	24.2496
chr10_6438000	73.5027	87.2536	4	chr10:6437901-6438000	LOC112448658	24839	LOC112448549	-74478	LOC112448589	80130	LOC112448658	24736	GCNT4	62604	LOC112448589	80024		set()	-13.7509	10_1163	6	85.8225	4	90.9409	4	74.3566	4	84.375	4	91.6667	4	92.0833	4	66.6613	43.4283	58.3333	85.6924	86.5057	92.0833	-19.0312	-43.0774	-33.75	50.5573	85.0303	-34.473	300	30.2456	-9.89873	20.3469
chr10_6438100			0	chr10:6438001-6438100	LOC112448658	24739	LOC112448549	-74578	LOC112448589	80230	LOC112448658	24636	GCNT4	62504	LOC112448589	80124		set()		10_1163	6													66.6613	43.4283	58.3333	85.6924	86.5057	92.0833	-19.0312	-43.0774	-33.75	50.5573	85.0303	-34.473	300	30.2456	-9.89873	20.3469
chr10_6438200	27.6119	82.807	2	chr10:6438101-6438200	LOC112448658	24639	LOC112448549	-74678	LOC112448589	80330	LOC112448658	24536	GCNT4	62404	LOC112448589	80224		set()	-55.1951	10_1163	6	47.5	2	80.444	2	12.5	2	88.6364	2	25	2			66.6613	43.4283	58.3333	85.6924	86.5057	92.0833	-19.0312	-43.0774	-33.75	50.5573	85.0303	-34.473	300	30.2456	-9.89873	20.3469
chr10_7036000	44.2857	87.013	2	chr10:7035901-7036000	LOC112448640	5499	LOC112448639	21730	ANKDD1B	27840	LOC112448640	5383	LOC112448639	21614	POLK	29935		{'ANKDD1B'}	-42.7273	10_1257	10	50	2	93.3983	2	40	2	80.6818	2		0	82.8571	2	57.1299	37.921	72.3558	91.8521	75.9387	93.4364	-34.7222	-38.0177	-21.0806	49.3264	86.3916	-37.0652	700	30.3035	-7.33198	22.9715
chr10_7036100			0	chr10:7036001-7036100	LOC112448640	5599	LOC112448639	21630	ANKDD1B	27940	LOC112448640	5483	LOC112448639	21514	POLK	30035		{'ANKDD1B'}		10_1257	10													57.1299	37.921	72.3558	91.8521	75.9387	93.4364	-34.7222	-38.0177	-21.0806	49.3264	86.3916	-37.0652	700	30.3035	-7.33198	22.9715
chr10_7036200	40.1786	83.1561	2	chr10:7036101-7036200	LOC112448640	5699	LOC112448639	21530	ANKDD1B	28040	LOC112448640	5583	LOC112448639	21414	POLK	30135		{'ANKDD1B'}	-42.9775	10_1257	10	50	2	82.4811	2	47.0588	2	90.3846	2	50	2	97.619	2	57.1299	37.921	72.3558	91.8521	75.9387	93.4364	-34.7222	-38.0177	-21.0806	49.3264	86.3916	-37.0652	700	30.3035	-7.33198	22.9715
chr10_7036300	74.5455	87.0968	1	chr10:7036201-7036300	LOC112448640	5799	LOC112448639	21430	ANKDD1B	28140	LOC112448640	5683	LOC112448639	21314	POLK	30235		{'ANKDD1B'}	-12.5513	10_1257	10	93.3333	1	90.2439	1	56.25	1	72	1	76.9231	1			57.1299	37.921	72.3558	91.8521	75.9387	93.4364	-34.7222	-38.0177	-21.0806	49.3264	86.3916	-37.0652	700	30.3035	-7.33198	22.9715
chr10_7036400			0	chr10:7036301-7036400	LOC112448640	5899	LOC112448639	21330	ANKDD1B	28240	LOC112448640	5783	LOC112448639	21214	POLK	30335		{'ANKDD1B'}		10_1257	10													57.1299	37.921	72.3558	91.8521	75.9387	93.4364	-34.7222	-38.0177	-21.0806	49.3264	86.3916	-37.0652	700	30.3035	-7.33198	22.9715
chr10_7036500	50.1221	86.3983	3	chr10:7036401-7036500	LOC112448640	5999	LOC112448639	21230	ANKDD1B	28340	LOC112448640	5883	LOC112448639	21114	POLK	30435		{'ANKDD1B'}	-36.2762	10_1257	10	55.9524	3	96.0784	3	29.6296	3	58.6053	3	62.5	3	97.4359	3	57.1299	37.921	72.3558	91.8521	75.9387	93.4364	-34.7222	-38.0177	-21.0806	49.3264	86.3916	-37.0652	700	30.3035	-7.33198	22.9715
chr10_7036600	37.5	88.2937	2	chr10:7036501-7036600	LOC112448640	6099	LOC112448639	21130	ANKDD1B	28440	LOC112448640	5983	LOC112448639	21014	POLK	30535		{'ANKDD1B'}	-50.7937	10_1257	10	36.3636	2	97.0588	2	16.6667	2	78.022	2	100	1	95.8333	2	57.1299	37.921	72.3558	91.8521	75.9387	93.4364	-34.7222	-38.0177	-21.0806	49.3264	86.3916	-37.0652	700	30.3035	-7.33198	22.9715
chr10_7443900	78.5714	37.5	1	chr10:7443801-7443900	SV2C	32589	LOC101904784	130841	LOC101904831	-158730	LOC101904784	125404	SV2C	-130447	LOC101904831	-170547		{'SV2C'}	41.0714	10_1360	7	93.3333	1	41.1765	1	77.7778	1	40	1	64.2857	1	45.4545	1	94.0266	87.2222	75.8057	42.6144	46.6667	56.3447	51.4122	40.5556	19.461	86.5484	46.4496	40.0988	500	34.3632	-13.2654	21.0978
chr10_7444000	86.7742	38.4545	2	chr10:7443901-7444000	SV2C	32689	LOC101904784	130741	LOC101904831	-158630	LOC101904784	125304	SV2C	-130347	LOC101904831	-170447		{'SV2C'}	48.3196	10_1360	7	96.1538	2	26.6667	2	95	2		0	74.2424	2	50	2	94.0266	87.2222	75.8057	42.6144	46.6667	56.3447	51.4122	40.5556	19.461	86.5484	46.4496	40.0988	500	34.3632	-13.2654	21.0978
chr10_7444100	94.7368	52.1739	1	chr10:7444001-7444100	SV2C	32789	LOC101904784	130641	LOC101904831	-158530	LOC101904784	125204	SV2C	-130247	LOC101904831	-170347		{'SV2C'}	42.5629	10_1360	7				0		0	40	1			58.3333	1	94.0266	87.2222	75.8057	42.6144	46.6667	56.3447	51.4122	40.5556	19.461	86.5484	46.4496	40.0988	500	34.3632	-13.2654	21.0978
chr10_7444200			0	chr10:7444101-7444200	SV2C	32889	LOC101904784	130541	LOC101904831	-158430	LOC101904784	125104	SV2C	-130147	LOC101904831	-170247		{'SV2C'}		10_1360	7													94.0266	87.2222	75.8057	42.6144	46.6667	56.3447	51.4122	40.5556	19.461	86.5484	46.4496	40.0988	500	34.3632	-13.2654	21.0978
chr10_7444300	86.1111	57.6699	3	chr10:7444201-7444300	SV2C	32989	LOC101904784	130441	LOC101904831	-158330	LOC101904784	125004	SV2C	-130047	LOC101904831	-170147		{'SV2C'}	28.4412	10_1360	7	92.5926	3	60	2	88.8889	3	60	2	88.8889	3	71.5909	3	94.0266	87.2222	75.8057	42.6144	46.6667	56.3447	51.4122	40.5556	19.461	86.5484	46.4496	40.0988	500	34.3632	-13.2654	21.0978
chr10_7449900	83.3333	66.6667	1	chr10:7449801-7449900	SV2C	38589	LOC101904784	124841	LOC101904831	-152730	LOC101904784	119404	SV2C	-124447	LOC101904831	-164547		{'SV2C'}	16.6667	10_1363	5	91.6667	1	80	1	69.2308	1	41.6667	1	85.7143	1	91.6667	1	93.5853	78.0563	90.4378	64.9053	40.1562	67.7976	28.68	37.9001	22.6402	86.7992	55.0581	31.7411	300	29.087	-6.27476	22.8123
chr10_7450000			0	chr10:7449901-7450000	SV2C	38689	LOC101904784	124741	LOC101904831	-152630	LOC101904784	119304	SV2C	-124347	LOC101904831	-164447		{'SV2C'}		10_1363	5													93.5853	78.0563	90.4378	64.9053	40.1562	67.7976	28.68	37.9001	22.6402	86.7992	55.0581	31.7411	300	29.087	-6.27476	22.8123
chr10_7450100	90.2651	43.4495	4	chr10:7450001-7450100	SV2C	38789	LOC101904784	124641	LOC101904831	-152530	LOC101904784	119204	SV2C	-124247	LOC101904831	-164347		{'SV2C'}	46.8156	10_1363	5	95.504	4	49.8106	4	86.8819	4	38.6458	4	95.1613	4	43.9286	4	93.5853	78.0563	90.4378	64.9053	40.1562	67.7976	28.68	37.9001	22.6402	86.7992	55.0581	31.7411	300	29.087	-6.27476	22.8123
chr10_7549200	65.5172	80	1	chr10:7549101-7549200	LOC101904784	25541	LOC101904831	-53430	IQGAP2	-76271	LOC101904784	20104	SV2C	-25147	LOC101904831	-65247		{'SV2C'}	-14.4828	10_1392	7	57.1429	1	72.7273	1	40	1	92.8571	1			72	1	44.2595	45.7479	55.8712	74.2988	80.5556	78.2649	-30.0393	-34.8077	-22.3936	52.7109	78.0298	-25.319	500	28.6086	-5.11319	23.4954
chr10_7549300	45.1613	85.7895	2	chr10:7549201-7549300	LOC101904784	25441	LOC101904831	-53330	IQGAP2	-76171	LOC101904784	20004	SV2C	-25047	LOC101904831	-65147		{'SV2C'}	-40.6282	10_1392	7	50	2	82.8788	2	40	2	91.6667	2		0	94.5767	2	44.2595	45.7479	55.8712	74.2988	80.5556	78.2649	-30.0393	-34.8077	-22.3936	52.7109	78.0298	-25.319	500	28.6086	-5.11319	23.4954
chr10_7549400			0	chr10:7549301-7549400	LOC101904784	25341	LOC101904831	-53230	IQGAP2	-76071	LOC101904784	19904	SV2C	-24947	LOC101904831	-65047		{'SV2C'}		10_1392	7													44.2595	45.7479	55.8712	74.2988	80.5556	78.2649	-30.0393	-34.8077	-22.3936	52.7109	78.0298	-25.319	500	28.6086	-5.11319	23.4954
chr10_7549500	76.9091	91.2718	2	chr10:7549401-7549500	LOC101904784	25241	LOC101904831	-53130	IQGAP2	-75971	LOC101904784	19804	SV2C	-24847	LOC101904831	-64947		{'SV2C'}	-14.3627	10_1392	7	54.8951	2	89.0316	2	80.7692	2			90.9091	2	89.2857	2	44.2595	45.7479	55.8712	74.2988	80.5556	78.2649	-30.0393	-34.8077	-22.3936	52.7109	78.0298	-25.319	500	28.6086	-5.11319	23.4954
chr10_7549600	23.2558	55.0581	2	chr10:7549501-7549600	LOC101904784	25141	LOC101904831	-53030	IQGAP2	-75871	LOC101904784	19704	SV2C	-24747	LOC101904831	-64847		{'SV2C'}	-31.8023	10_1392	7	15	2	52.5575	2	22.2222	2	57.1429	2	20.8333	2	57.197	2	44.2595	45.7479	55.8712	74.2988	80.5556	78.2649	-30.0393	-34.8077	-22.3936	52.7109	78.0298	-25.319	500	28.6086	-5.11319	23.4954
chr10_7592500	31.8358	76.021	3	chr10:7592401-7592500	LOC101904831	-10130	LOC101904784	-17759	IQGAP2	-32971	SV2C	18153	LOC101904831	-21947	LOC101904784	-23196		set()	-44.1852	10_1403	5	30	3	88.1313	3	28.5714	3	81.2121	3	33.6364	3	69.9561	3	40	39.2857	39.5455	87.2475	85.0505	66.9159	-47.2475	-45.7648	-27.3704	38.527	75.1631	-36.6361	200	38.97	-9.04095	29.9291
chr10_7592600	45.2182	74.3052	2	chr10:7592501-7592600	LOC101904831	-10030	LOC101904784	-17859	IQGAP2	-32871	SV2C	18253	LOC101904831	-21847	LOC101904784	-23296		set()	-29.0869	10_1403	5	50	2	86.3636	2	50	2	88.8889	2	45.4545	2	63.8756	2	40	39.2857	39.5455	87.2475	85.0505	66.9159	-47.2475	-45.7648	-27.3704	38.527	75.1631	-36.6361	200	38.97	-9.04095	29.9291
chr10_8060100	46.2774	71.4015	4	chr10:8060001-8060100	S100Z	924	F2RL1	37799	CRHBP	-44160	S100Z	-1768	F2RL1	28106	CRHBP	-58210	{'S100Z'}	{'S100Z'}	-25.1241	10_1506	7	58.1818	4	76.1905	3	12.5	2	73.6607	4	37.5	4	82.9167	4	60.6318	35.0379	41.3194	85.7143	75.2563	72.7715	-25.0825	-40.2184	-31.452	51.6746	72.173	-20.4984	200	31.6578	-6.20499	25.4529
chr10_8060200	57.0718	72.9444	3	chr10:8060101-8060200	S100Z	1024	F2RL1	37899	CRHBP	-44060	S100Z	-1668	F2RL1	28206	CRHBP	-58110	{'S100Z'}	{'S100Z'}	-15.8727	10_1506	7	63.0818	3	95.2381	3	57.5758	3	76.8519	3	45.1389	3	62.6263	3	60.6318	35.0379	41.3194	85.7143	75.2563	72.7715	-25.0825	-40.2184	-31.452	51.6746	72.173	-20.4984	200	31.6578	-6.20499	25.4529
chr10_8348800	94.1497	49.4792	2	chr10:8348701-8348800	PDE8B	1116	LOC107132813	52791	ZBED3	-95376	LOC107132813	44798	LOC112448362	92681	LOC112448625	-100483	{'PDE8B'}	{'PDE8B'}	44.6705	10_1563	5	97.3684	2	50.8403	2	92.8571	2	53.5714	2	95	2	43.3333	2	97.3509	93.6508	96.2179	71.5531	61.6575	66.7647	25.7978	31.9933	29.4532	94.84	65.9905	28.8495	200	28.9684	-2.54292	26.4255
chr10_8348900	95.5303	82.5018	3	chr10:8348801-8348900	PDE8B	1216	LOC107132813	52891	ZBED3	-95476	LOC107132813	44898	LOC112448362	92781	LOC112448625	-100583	{'PDE8B'}	{'PDE8B'}	13.0285	10_1563	5	97.3333	3	92.2658	3	94.4444	3	69.7436	3	97.4359	3	90.1961	3	97.3509	93.6508	96.2179	71.5531	61.6575	66.7647	25.7978	31.9933	29.4532	94.84	65.9905	28.8495	200	28.9684	-2.54292	26.4255
chr10_9269700	89.5094	55.1163	2	chr10:9269601-9269700	AP3B1	65598	MIR2284Z-1	-120961	MIR2285V	-132744	MIR2284Z-1	-121040	MIR2285V	-132825	AP3B1	-170143		{'AP3B1'}	34.3931	10_1698	5	90.4762	2	61.6667	2	93.4783	2	40.2778	2	89.7619	2	54.1667	2	92.7426	89.3502	93.5989	70.2778	47.6318	65.4067	22.4648	41.7185	28.1922	89.3318	63.0455	26.2863	200	29.7842	-8.07238	21.7118
chr10_9269800	89.1542	70.9747	3	chr10:9269701-9269800	AP3B1	65498	MIR2284Z-1	-121061	MIR2285V	-132844	MIR2284Z-1	-121140	MIR2285V	-132925	AP3B1	-170243		{'AP3B1'}	18.1795	10_1698	5	95.0089	3	78.8889	3	85.2222	3	54.9858	3	97.4359	3	76.6468	3	92.7426	89.3502	93.5989	70.2778	47.6318	65.4067	22.4648	41.7185	28.1922	89.3318	63.0455	26.2863	200	29.7842	-8.07238	21.7118
chr10_10214000	96.3636	43.2432	1	chr10:10213901-10214000	BHMT	21265	BHMT2	71151	DMGDH	-71242	BHMT	-791	BHMT2	54547	DMGDH	-144922	{'BHMT'}	{'BHMT'}	53.1204	10_1860	5			25	1			28.5714	1	94.4444	1	57.1429	1	89.8148	89.5299	77.6091	57.9861	52.4306	58.3333	31.8287	37.0994	19.2758	86.6098	54.8664	31.7435	200	28.34	-7.47615	20.8638
chr10_10214100	76.8561	66.4895	4	chr10:10214001-10214100	BHMT	21365	BHMT2	71251	DMGDH	-71342	BHMT	-691	BHMT2	54647	DMGDH	-145022	{'BHMT'}	{'BHMT'}	10.3666	10_1860	5	89.8148	4	90.9722	4	89.5299	4	76.2897	4	60.7738	4	59.5238	4	89.8148	89.5299	77.6091	57.9861	52.4306	58.3333	31.8287	37.0994	19.2758	86.6098	54.8664	31.7435	200	28.34	-7.47615	20.8638
chr10_11536900	74.4076	86.4839	6	chr10:11536801-11536900	ERO1A	38369	PSMC6	-50687	STYX	-76630	ERO1A	-11929	GPR137C	16151	PSMC6	-74727		{'ERO1A'}	-12.0763	10_2083	12	80.7044	6	88.0999	6	78.2967	6	81.746	6	53.5765	6	85.3704	6	67.6422	64.1484	46.7883	94.245	88.8228	84.2144	-26.6028	-24.6744	-37.4261	63.9059	91.0412	-27.1353	500	29.0703	-5.61218	23.4581
chr10_11537000			0	chr10:11536901-11537000	ERO1A	38469	PSMC6	-50787	STYX	-76730	ERO1A	-11829	GPR137C	16051	PSMC6	-74827		{'ERO1A'}		10_2083	12													67.6422	64.1484	46.7883	94.245	88.8228	84.2144	-26.6028	-24.6744	-37.4261	63.9059	91.0412	-27.1353	500	29.0703	-5.61218	23.4581
chr10_11537100	48.5714	90.9314	2	chr10:11537001-11537100	ERO1A	38569	PSMC6	-50887	STYX	-76830	ERO1A	-11729	GPR137C	15951	PSMC6	-74927		{'ERO1A'}	-42.3599	10_2083	12	50	2	95.3704	2	50	2	93.75	2	40	2	77.2727	2	67.6422	64.1484	46.7883	94.245	88.8228	84.2144	-26.6028	-24.6744	-37.4261	63.9059	91.0412	-27.1353	500	29.0703	-5.61218	23.4581
chr10_11537200			0	chr10:11537101-11537200	ERO1A	38669	PSMC6	-50987	STYX	-76930	ERO1A	-11629	GPR137C	15851	PSMC6	-75027		{'ERO1A'}		10_2083	12													67.6422	64.1484	46.7883	94.245	88.8228	84.2144	-26.6028	-24.6744	-37.4261	63.9059	91.0412	-27.1353	500	29.0703	-5.61218	23.4581
chr10_11537300	68.7386	95.7084	4	chr10:11537201-11537300	ERO1A	38769	PSMC6	-51087	STYX	-77030	ERO1A	-11529	GPR137C	15751	PSMC6	-75127		{'ERO1A'}	-26.9698	10_2083	12	72.2222	4	99.2647	4		0	90.9722	4			90	4	67.6422	64.1484	46.7883	94.245	88.8228	84.2144	-26.6028	-24.6744	-37.4261	63.9059	91.0412	-27.1353	500	29.0703	-5.61218	23.4581
chr10_12042800	62.0924	78.6756	3	chr10:12042701-12042800	UBAP1L	20143	KBTBD13	24174	RASL12	-31855	UBAP1L	536	KBTBD13	21678	PDCD7	28221	{'UBAP1L'}	set()	-16.5833	10_2147	5	66.6667	3	74.4444	3	85.7143	2	95.8333	3	61.5385	3	82.6007	3	53.7879	56.746	53.8462	78.8889	95.8333	82.6007	-25.101	-39.0873	-28.7546	50.783	86.4375	-35.6545	200	30.4423	-5.92293	24.5194
chr10_12042900	39.4737	94.1993	2	chr10:12042801-12042900	UBAP1L	20043	KBTBD13	24274	RASL12	-31955	UBAP1L	436	KBTBD13	21778	PDCD7	28121	{'UBAP1L'}	set()	-54.7257	10_2147	5	40.9091	2	83.3333	2	27.7778	2			46.1538	2			53.7879	56.746	53.8462	78.8889	95.8333	82.6007	-25.101	-39.0873	-28.7546	50.783	86.4375	-35.6545	200	30.4423	-5.92293	24.5194
chr10_13024800	76.9231	46.2736	2	chr10:13024701-13024800	MEGF11	138758	DIS3L	-176951	LOC112448592	203237	LOC112448592	203130	DIS3L	-209318	TIPIN	210472		{'MEGF11'}	30.6494	10_2332	5	72.2222	2	63.3333	2	78.5714	2	21.4286	2	85.7143	2	41.0714	2	79.0741	69.8413	56.0516	59.1288	35.0241	26.6712	19.9453	34.8172	29.3803	63.0992	40.4361	22.6631	200	27.3252	-6.14414	21.1811
chr10_13024900	49.2754	34.5986	3	chr10:13024801-13024900	MEGF11	138658	DIS3L	-176851	LOC112448592	203337	LOC112448592	203230	DIS3L	-209218	TIPIN	210372		{'MEGF11'}	14.6767	10_2332	5	85.9259	3	54.9242	3	61.1111	3	48.6195	3	26.3889	3	12.2711	3	79.0741	69.8413	56.0516	59.1288	35.0241	26.6712	19.9453	34.8172	29.3803	63.0992	40.4361	22.6631	200	27.3252	-6.14414	21.1811
chr10_13745500	64.4935	37.7193	2	chr10:13745401-13745500	LOC107132820	66019	SMAD3	-150282	LOC112448540	150586	LOC107132820	-28139	SMAD6	123437	LOC112448540	146400		{'LOC107132820'}	26.7742	10_2528	5	88.4615	2	66.6667	2	60	1	40	2	40.6061	2	6.25	2	93.1891	76.2963	49.0909	53.3333	40	14.6402	39.8558	36.2963	34.4508	72.262	37.4553	34.8067	200	36.8002	-2.24326	34.557
chr10_13745600	80.0305	37.1914	3	chr10:13745501-13745600	LOC107132820	66119	SMAD3	-150182	LOC112448540	150486	LOC107132820	-28039	SMAD6	123537	LOC112448540	146300		{'LOC107132820'}	42.8392	10_2528	5	97.9167	3	40	3	92.5926	3	40	2	57.5758	3	23.0303	3	93.1891	76.2963	49.0909	53.3333	40	14.6402	39.8558	36.2963	34.4508	72.262	37.4553	34.8067	200	36.8002	-2.24326	34.557
chr10_14579800	60.5704	91.7165	4	chr10:14579701-14579800	LOC112448375	43170	LOC112448376	66916	SKOR1	-91703	LOC112448375	34910	LOC112448376	54356	MAP2K5	-73387		{'MAP2K5'}	-31.1461	10_2642	6	73.4375	4	89.9038	4	64.1667	4	85.7143	4	60.5263	4	94.5652	4	59.933	64.1667	55.2632	89.9038	85.7143	95.812	-29.9708	-21.5476	-40.5489	54.0031	94.5069	-40.5038	300	29.6956	-7.77383	21.9218
chr10_14579900			0	chr10:14579801-14579900	LOC112448375	43070	LOC112448376	66816	SKOR1	-91603	LOC112448375	34810	LOC112448376	54256	MAP2K5	-73287		{'MAP2K5'}		10_2642	6													59.933	64.1667	55.2632	89.9038	85.7143	95.812	-29.9708	-21.5476	-40.5489	54.0031	94.5069	-40.5038	300	29.6956	-7.77383	21.9218
chr10_14580000	47.4359	97.2973	2	chr10:14579901-14580000	LOC112448375	42970	LOC112448376	66716	SKOR1	-91503	LOC112448375	34710	LOC112448376	54156	MAP2K5	-73187		{'MAP2K5'}	-49.8614	10_2642	6	46.4286	2				0			50	2	97.0588	2	59.933	64.1667	55.2632	89.9038	85.7143	95.812	-29.9708	-21.5476	-40.5489	54.0031	94.5069	-40.5038	300	29.6956	-7.77383	21.9218
chr10_16850900	42.1053	68.8525	1	chr10:16850801-16850900	LOC112448550	-470	LOC112448380	-36190	TLE3	119882	LOC112448550	-3113	LOC112448380	-44359	TLE3	71821	{'LOC112448550'}	set()	-26.7472	10_3157	5	70	1	88.8889	1	42.8571	1	85.7143	1	21.4286	1	57.6923	1	51.2135	39.2063	20.5532	76.5741	73.7876	54.9857	-25.3606	-34.5813	-34.4324	37.8701	62.2352	-24.3651	300	31.1403	-4.312	26.8283
chr10_16851000	48.7778	78.4621	2	chr10:16850901-16851000	LOC112448550	-570	LOC112448380	-36090	TLE3	119782	LOC112448550	-3213	LOC112448380	-44259	TLE3	71721	{'LOC112448550'}	set()	-29.6843	10_3157	5	56.9737	2	95	2	53.3333	2	88.7255	2	27.7311	2	75.5	2	51.2135	39.2063	20.5532	76.5741	73.7876	54.9857	-25.3606	-34.5813	-34.4324	37.8701	62.2352	-24.3651	300	31.1403	-4.312	26.8283
chr10_16851100	22.7273	39.391	2	chr10:16851001-16851100	LOC112448550	-670	LOC112448380	-35990	TLE3	119682	LOC112448550	-3313	LOC112448380	-44159	TLE3	71621	{'LOC112448550'}	set()	-16.6638	10_3157	5	26.6667	2	45.8333	2	21.4286	2	46.9231	2	12.5	2	31.7647	2	51.2135	39.2063	20.5532	76.5741	73.7876	54.9857	-25.3606	-34.5813	-34.4324	37.8701	62.2352	-24.3651	300	31.1403	-4.312	26.8283
chr10_18524400	86.3095	70.442	3	chr10:18524301-18524400	THSD4	125300	NR2E3	-129370	SENP8	-535736	THSD4	-71971	NR2E3	-135005	MYO9A	148250		{'THSD4'}	15.8676	10_3499	5	91.6585	3	78.3333	3	87.4003	3	64.1026	3	73.3333	3	70.9524	3	91.9831	88.4918	83.8889	62.2759	58.1731	52.8571	29.7072	30.3187	31.0317	88.7453	56.8925	31.8528	200	30.3477	-0.541274	29.8065
chr10_18524500	91.1811	43.343	2	chr10:18524401-18524500	THSD4	125400	NR2E3	-129270	SENP8	-535636	THSD4	-71871	NR2E3	-134905	MYO9A	148150		{'THSD4'}	47.8381	10_3499	5	92.3077	2	46.2185	2	89.5833	2	52.2436	2	94.4444	2	34.7619	2	91.9831	88.4918	83.8889	62.2759	58.1731	52.8571	29.7072	30.3187	31.0317	88.7453	56.8925	31.8528	200	30.3477	-0.541274	29.8065
chr10_37171300	66.8966	31.3919	4	chr10:37171201-37171300	MAPKBP1	696	JMJD7	-50869	PLA2G4B	-56984	MGA	3103	MAPKBP1	-50683	JMJD7	-57329	{'MAPKBP1'}	{'MAPKBP1'}	35.5047	10_5840	7	71.875	4	26.0417	4	42.5	3	25	4	91.0714	4	37.9121	4	52.6042	53.4259	73.7554	29.6875	27.5	35.6227	22.9167	25.9259	38.1327	64.4957	32.4963	31.9994	200	28.2962	-6.57933	21.7168
chr10_37171400	62.0948	33.6007	3	chr10:37171301-37171400	MAPKBP1	796	JMJD7	-50769	PLA2G4B	-56884	MGA	3203	MAPKBP1	-50583	JMJD7	-57229	{'MAPKBP1'}	{'MAPKBP1'}	28.4941	10_5840	7	33.3333	3	33.3333	3	64.3519	3	30	3	56.4394	3	33.3333	2	52.6042	53.4259	73.7554	29.6875	27.5	35.6227	22.9167	25.9259	38.1327	64.4957	32.4963	31.9994	200	28.2962	-6.57933	21.7168
chr10_48823200	67.7745	47.1545	3	chr10:48823101-48823200	LOC112448463	-61215	RORA	-69223	LOC104973154	-71020	LOC112448463	-76086	LOC104973154	-79599	VPS13C	606851		set()	20.62	10_7304	7	39.6465	3	29.3939	3	94.4444	3	62.963	3	97.4359	3	75	3	63.206	87.3148	92.7817	43.6204	49.2229	62.5	19.5856	38.0919	30.2817	78.3887	54.426	23.9627	500	28.2694	-7.58573	20.6837
chr10_48823300	73.3333	42.1053	1	chr10:48823201-48823300	LOC112448463	-61315	RORA	-69123	LOC104973154	-70920	LOC112448463	-76186	LOC104973154	-79499	VPS13C	606951		set()	31.2281	10_7304	7	46.1538	1	10	1			62.5	1	90.9091	1	50	1	63.206	87.3148	92.7817	43.6204	49.2229	62.5	19.5856	38.0919	30.2817	78.3887	54.426	23.9627	500	28.2694	-7.58573	20.6837
chr10_48823400	79.3436	65.4815	2	chr10:48823301-48823400	LOC112448463	-61415	RORA	-69023	LOC104973154	-70820	LOC112448463	-76286	LOC104973154	-79399	VPS13C	607051		set()	13.8621	10_7304	7	74.1667	2	66.6667	2	87.5	1	51.4286	2	90	2			63.206	87.3148	92.7817	43.6204	49.2229	62.5	19.5856	38.0919	30.2817	78.3887	54.426	23.9627	500	28.2694	-7.58573	20.6837
chr10_48823500			0	chr10:48823401-48823500	LOC112448463	-61515	RORA	-68923	LOC104973154	-70720	LOC112448463	-76386	LOC104973154	-79299	VPS13C	607151		set()		10_7304	7													63.206	87.3148	92.7817	43.6204	49.2229	62.5	19.5856	38.0919	30.2817	78.3887	54.426	23.9627	500	28.2694	-7.58573	20.6837
chr10_48823600	93.1034	62.963	1	chr10:48823501-48823600	LOC112448463	-61615	RORA	-68823	LOC104973154	-70620	LOC112448463	-76486	LOC104973154	-79199	VPS13C	607251		set()	30.1405	10_7304	7	92.8571	1	68.4211	1	80	1	20	1					63.206	87.3148	92.7817	43.6204	49.2229	62.5	19.5856	38.0919	30.2817	78.3887	54.426	23.9627	500	28.2694	-7.58573	20.6837
chr10_50297100	62.6045	47.7534	2	chr10:50297001-50297100	LOC104973158	-14660	LOC112448464	-28121	FOXB1	-81149	LOC104973158	-22153	LOC112448464	-33698	FOXB1	-84160		set()	14.8511	10_7548	5	71.8266	2	50.5682	2		0	46.6667	2	60.3175	2	28.5714	1	85.1557	93.3333	64.7421	66.3489	63.0769	30.9524	18.8068	30.2564	33.7897	74.8345	58.9526	15.8819	200	26.79	-6.39499	20.395
chr10_50297200	87.0644	70.1518	3	chr10:50297101-50297200	LOC104973158	-14560	LOC112448464	-28221	FOXB1	-81249	LOC104973158	-22053	LOC112448464	-33798	FOXB1	-84260		set()	16.9126	10_7548	5	98.4848	3	82.1296	3	93.3333	3	79.4872	3	69.1667	3	33.3333	2	85.1557	93.3333	64.7421	66.3489	63.0769	30.9524	18.8068	30.2564	33.7897	74.8345	58.9526	15.8819	200	26.79	-6.39499	20.395
chr10_53571100	38.1579	78.6378	2	chr10:53571001-53571100	ZNF280D	-77447	TCF12	-154349	LOC112448664	-218544	ZNF280D	-170333	LOC112448664	-218648	MNS1	-406829		set()	-40.4799	10_7959	6	33.3333	2	82.9365	2	33.3333	2		0	50	2	91.6667	2	68.75	54.9537	54.2614	91.8519	92.7083	80.9524	-23.1019	-37.7546	-26.691	64.1752	87.4495	-23.2744	400	28.5536	-6.236	22.3176
chr10_53571200			0	chr10:53571101-53571200	ZNF280D	-77347	TCF12	-154449	LOC112448664	-218644	ZNF280D	-170233	LOC112448664	-218748	MNS1	-406729		set()		10_7959	6													68.75	54.9537	54.2614	91.8519	92.7083	80.9524	-23.1019	-37.7546	-26.691	64.1752	87.4495	-23.2744	400	28.5536	-6.236	22.3176
chr10_53571300	69.7689	87.4608	2	chr10:53571201-53571300	ZNF280D	-77247	TCF12	-154549	LOC112448664	-218744	ZNF280D	-170133	LOC112448664	-218848	MNS1	-406629		set()	-17.6919	10_7959	6	87.5	2	97.5	2	53.75	2	91.6667	2	58.5227	2	70.2381	2	68.75	54.9537	54.2614	91.8519	92.7083	80.9524	-23.1019	-37.7546	-26.691	64.1752	87.4495	-23.2744	400	28.5536	-6.236	22.3176
chr10_53571400	84.5986	96.25	2	chr10:53571301-53571400	ZNF280D	-77147	TCF12	-154649	LOC112448664	-218844	ZNF280D	-170033	LOC112448664	-218948	MNS1	-406529		set()	-11.6514	10_7959	6	85.4167	2	95.119	2	77.7778	2	93.75	2					68.75	54.9537	54.2614	91.8519	92.7083	80.9524	-23.1019	-37.7546	-26.691	64.1752	87.4495	-23.2744	400	28.5536	-6.236	22.3176
chr10_53891400	73.3521	83.6391	4	chr10:53891301-53891400	MNS1	-1944	TEX9	207623	ZNF280D	242846	MNS1	-86529	TEX9	86940	ZNF280D	112210	{'MNS1'}	{'MNS1'}	-10.2869	10_7982	5	70.2381	4	86.6667	4	66.4583	4	83.3333	3	85.4396	4	95.8333	4	63.244	54.6577	60.9016	86.6667	83.3333	95.8333	-23.4226	-28.6756	-34.9317	59.0445	77.2362	-18.1917	200	28.6279	-4.70452	23.9234
chr10_53891500	44.7368	70.8333	1	chr10:53891401-53891500	MNS1	-1844	TEX9	207523	ZNF280D	242946	MNS1	-86429	TEX9	86840	ZNF280D	112310	{'MNS1'}	{'MNS1'}	-26.0965	10_7982	5	56.25	1			42.8571	1		0	36.3636	1		0	63.244	54.6577	60.9016	86.6667	83.3333	95.8333	-23.4226	-28.6756	-34.9317	59.0445	77.2362	-18.1917	200	28.6279	-4.70452	23.9234
chr10_54807500	88.3591	65.0327	2	chr10:54807401-54807500	PYGO1	-2914	LOC104973164	-36850	LOC112448474	38936	PRTG	20354	PYGO1	-30168	LOC112448474	31967		set()	23.3264	10_8093	6	85.9477	2	66.2698	2	95.6522	2	73.3333	2	83.0952	2	69.4444	2	91.051	90.4904	89.881	60.8466	66.8758	66.0774	30.2045	23.6147	23.8036	92.7757	64.7171	28.0586	600	25.7019	-3.06291	22.639
chr10_54807600	94.2857	43.8356	1	chr10:54807501-54807600	PYGO1	-2814	LOC104973164	-36950	LOC112448474	38836	PRTG	20454	PYGO1	-30068	LOC112448474	31867		set()	50.4501	10_8093	6			52.381	1	80.9524	1	41.6667	1			38.4615	1	91.051	90.4904	89.881	60.8466	66.8758	66.0774	30.2045	23.6147	23.8036	92.7757	64.7171	28.0586	600	25.7019	-3.06291	22.639
chr10_54807700			0	chr10:54807601-54807700	PYGO1	-2714	LOC104973164	-37050	LOC112448474	38736	PRTG	20554	PYGO1	-29968	LOC112448474	31767		set()		10_8093	6													91.051	90.4904	89.881	60.8466	66.8758	66.0774	30.2045	23.6147	23.8036	92.7757	64.7171	28.0586	600	25.7019	-3.06291	22.639
chr10_54807800	93.1091	69.0476	2	chr10:54807701-54807800	PYGO1	-2614	LOC104973164	-37150	LOC112448474	38636	PRTG	20654	PYGO1	-29868	LOC112448474	31667		set()	24.0615	10_8093	6	96.2963	2	63.8889	2	92.5	2	74.7253	2	96.6667	2	69.7368	2	91.051	90.4904	89.881	60.8466	66.8758	66.0774	30.2045	23.6147	23.8036	92.7757	64.7171	28.0586	600	25.7019	-3.06291	22.639
chr10_54807900			0	chr10:54807801-54807900	PYGO1	-2514	LOC104973164	-37250	LOC112448474	38536	PRTG	20754	PYGO1	-29768	LOC112448474	31567		set()		10_8093	6													91.051	90.4904	89.881	60.8466	66.8758	66.0774	30.2045	23.6147	23.8036	92.7757	64.7171	28.0586	600	25.7019	-3.06291	22.639
chr10_54808000	95.3488	80.9524	1	chr10:54807901-54808000	PYGO1	-2414	LOC104973164	-37350	LOC112448474	38436	PRTG	20854	PYGO1	-29668	LOC112448474	31467	{'PYGO1'}	set()	14.3965	10_8093	6	90.9091	1		0	92.8571	1	77.7778	1			86.6667	1	91.051	90.4904	89.881	60.8466	66.8758	66.0774	30.2045	23.6147	23.8036	92.7757	64.7171	28.0586	600	25.7019	-3.06291	22.639
chr10_64067500	30.9553	65.3661	3	chr10:64067401-64067500	SQOR	781069	BLOC1S6	830840	SLC30A4	-870516	SQOR	743422	BLOC1S6	816202	LOC101902552	894629		set()	-34.4108	10_9096	7	29.1939	3	72.0588	3	26.6667	3	79.798	3	33.3333	3	47.5	2	34.5464	37.4653	39.881	77.9565	76.6797	66.3095	-43.4101	-39.2145	-26.4286	37.3792	66.293	-28.9138	300	35.5661	-7.22229	28.3439
chr10_64067600			0	chr10:64067501-64067600	SQOR	780969	BLOC1S6	830740	SLC30A4	-870416	SQOR	743322	BLOC1S6	816102	LOC101902552	894529		set()		10_9096	7													34.5464	37.4653	39.881	77.9565	76.6797	66.3095	-43.4101	-39.2145	-26.4286	37.3792	66.293	-28.9138	300	35.5661	-7.22229	28.3439
chr10_64067700	43.8031	67.2199	4	chr10:64067601-64067700	SQOR	780869	BLOC1S6	830640	SLC30A4	-870316	SQOR	743222	BLOC1S6	816002	LOC101902552	894429		set()	-23.4168	10_9096	7	39.899	4	83.8542	4	48.2639	4	73.5615	4	46.4286	4	85.119	4	34.5464	37.4653	39.881	77.9565	76.6797	66.3095	-43.4101	-39.2145	-26.4286	37.3792	66.293	-28.9138	300	35.5661	-7.22229	28.3439
chr10_68653000	60.1215	70.8206	3	chr10:68652901-68653000	PELI2	111739	LOC101903945	187527	TMEM260	-352148	PELI2	-78213	LOC101903945	167462	LOC112448598	-381347		{'PELI2'}	-10.6991	10_9708	6	61.5385	3	100	2	60	3	74.4108	3	58.3333	3	70.8333	3	43.9915	39.375	30.9319	86.6898	62.0539	59.9405	-42.6984	-22.6789	-29.0086	38.6323	61.73	-23.0978	300	30.3986	-8.355	22.0436
chr10_68653100			0	chr10:68653001-68653100	PELI2	111839	LOC101903945	187627	TMEM260	-352048	PELI2	-78113	LOC101903945	167562	LOC112448598	-381447		{'PELI2'}		10_9708	6													43.9915	39.375	30.9319	86.6898	62.0539	59.9405	-42.6984	-22.6789	-29.0086	38.6323	61.73	-23.0978	300	30.3986	-8.355	22.0436
chr10_68653200	17.1431	52.6395	3	chr10:68653101-68653200	PELI2	111939	LOC101903945	187727	TMEM260	-351948	PELI2	-78013	LOC101903945	167662	LOC112448598	-381547		{'PELI2'}	-35.4964	10_9708	6	26.4444	3	73.3796	3	18.75	3	49.697	3	3.53038	3	49.0476	3	43.9915	39.375	30.9319	86.6898	62.0539	59.9405	-42.6984	-22.6789	-29.0086	38.6323	61.73	-23.0978	300	30.3986	-8.355	22.0436
chr10_76554300	87.3488	37.9529	2	chr10:76554201-76554300	MTHFD1	7757	LOC100297513	-7914	LOC112448511	51864	LOC100297513	-46525	LOC112448511	48519	MTHFD1	-52775		{'MTHFD1'}	49.3959	10_10741	6	93.3036	2	60	2	85.7143	2		0	77.7778	2	35.8974	2	91.0647	91.2946	84.4246	70.2273	49.4048	47.7783	20.8374	41.8899	36.6463	89.048	49.5676	39.4803	200	31.744	-8.94815	22.7958
chr10_76554400	90.7471	61.1823	4	chr10:76554301-76554400	MTHFD1	7857	LOC100297513	-8014	LOC112448511	51764	LOC100297513	-46625	LOC112448511	48419	MTHFD1	-52675		{'MTHFD1'}	29.5648	10_10741	6	88.8258	4	80.4545	4	96.875	4	49.4048	4	91.0714	4	59.6591	4	91.0647	91.2946	84.4246	70.2273	49.4048	47.7783	20.8374	41.8899	36.6463	89.048	49.5676	39.4803	200	31.744	-8.94815	22.7958
chr10_76746100	66.0045	76.419	5	chr10:76746001-76746100	LOC104973208	41026	PPP1R36	51153	HSPA2	66149	LOC104973208	24914	PPP1R36	35903	HSPA2	64238		set()	-10.4145	10_10775	8	75	4	77.8571	5	75.8333	4	86.6667	3	64.9841	5	84.7976	5	54.1667	37.9167	47.3069	75.7657	87.7778	88.8803	-21.599	-49.8611	-41.5734	48.8753	77.0631	-28.1879	200	35.5089	-11.8622	23.6467
chr10_76746200	31.746	77.7072	3	chr10:76746101-76746200	LOC104973208	40926	PPP1R36	51253	HSPA2	66249	LOC104973208	24814	PPP1R36	36003	HSPA2	64338		set()	-45.9612	10_10775	8	33.3333	3	73.6742	3	0	2	88.8889	3	29.6296	3	92.963	3	54.1667	37.9167	47.3069	75.7657	87.7778	88.8803	-21.599	-49.8611	-41.5734	48.8753	77.0631	-28.1879	200	35.5089	-11.8622	23.6467
chr10_77838400	28.2895	89.1809	2	chr10:77838301-77838400	LOC104973214	102571	LOC104973215	124150	FUT8	175593	FUT8	244	LOC104973214	88861	LOC104973215	102757	{'FUT8'}	set()	-60.8914	10_10969	5	25	2	89.5221	2	38	2	97.0588	2	45.4545	2	88.0515	2	46.2938	64.5556	71.3384	88.0944	97.0143	91.0846	-41.8005	-32.4587	-19.7462	53.4944	89.1884	-35.694	200	29.9226	-9.03864	20.8839
chr10_77838500	78.6993	89.196	3	chr10:77838401-77838500	LOC104973214	102471	LOC104973215	124050	FUT8	175693	FUT8	344	LOC104973214	88761	LOC104973215	102657	{'FUT8'}	set()	-10.4967	10_10969	5	67.5876	3	86.6667	3	91.1111	3	96.9697	3	97.2222	3	94.1176	3	46.2938	64.5556	71.3384	88.0944	97.0143	91.0846	-41.8005	-32.4587	-19.7462	53.4944	89.1884	-35.694	200	29.9226	-9.03864	20.8839
chr10_78373700	87.622	57.931	2	chr10:78373601-78373700	LOC112448513	-145	LOC112448514	-11874	LOC112448567	-93073	LOC112448514	-28629	LOC112448513	-65264	LOC112448567	-99845	{'LOC112448513'}	set()	29.6909	10_11096	5	95.8333	2	75	2	79.6053	2	50	2			36.4286	2	95.5357	85.3582	87.963	74.1667	55	59.881	21.369	30.3582	28.082	87.8586	64.4986	23.36	300	26.3126	-3.81589	22.4967
chr10_78373800			0	chr10:78373701-78373800	LOC112448513	-245	LOC112448514	-11974	LOC112448567	-92973	LOC112448514	-28729	LOC112448513	-65364	LOC112448567	-99745	{'LOC112448513'}	set()		10_11096	5													95.5357	85.3582	87.963	74.1667	55	59.881	21.369	30.3582	28.082	87.8586	64.4986	23.36	300	26.3126	-3.81589	22.4967
chr10_78373900	88.0952	71.0663	3	chr10:78373801-78373900	LOC112448513	-345	LOC112448514	-12074	LOC112448567	-92873	LOC112448514	-28829	LOC112448513	-65464	LOC112448567	-99645	{'LOC112448513'}	set()	17.029	10_11096	5	95.2381	3	73.3333	3	91.1111	3	60	2	87.963	3	83.3333	3	95.5357	85.3582	87.963	74.1667	55	59.881	21.369	30.3582	28.082	87.8586	64.4986	23.36	300	26.3126	-3.81589	22.4967
chr10_80804000	75.7576	39.4737	1	chr10:80803901-80804000	LOC112448586	-11026	ACTN1	-32907	LOC112448590	-55907	LOC112448586	-11136	DCAF5	36986	LOC112448590	-56014		set()	36.2839	10_11461	7	72	1	46.1538	1	60	1	42.8571	1	94.4444	1	26.3158	1	83.2067	78.2187	85.1076	51.9661	47.0821	62.5253	31.2405	31.1365	22.5822	81.0613	47.3946	33.6666	800	28.0061	-4.05728	23.9488
chr10_80804100			0	chr10:80804001-80804100	LOC112448586	-11126	ACTN1	-33007	LOC112448590	-56007	LOC112448586	-11236	DCAF5	36886	LOC112448590	-56114		set()		10_11461	7													83.2067	78.2187	85.1076	51.9661	47.0821	62.5253	31.2405	31.1365	22.5822	81.0613	47.3946	33.6666	800	28.0061	-4.05728	23.9488
chr10_80804200	92.1875	81.6667	1	chr10:80804101-80804200	LOC112448586	-11226	ACTN1	-33107	LOC112448590	-56107	LOC112448586	-11336	DCAF5	36786	LOC112448590	-56214		set()	10.5208	10_11461	7	95.4545	1	80	1	85.7143	1			94.1176	1	72.7273	1	83.2067	78.2187	85.1076	51.9661	47.0821	62.5253	31.2405	31.1365	22.5822	81.0613	47.3946	33.6666	800	28.0061	-4.05728	23.9488
chr10_80804300			0	chr10:80804201-80804300	LOC112448586	-11326	ACTN1	-33207	LOC112448590	-56207	LOC112448586	-11436	DCAF5	36686	LOC112448590	-56314		set()		10_11461	7													83.2067	78.2187	85.1076	51.9661	47.0821	62.5253	31.2405	31.1365	22.5822	81.0613	47.3946	33.6666	800	28.0061	-4.05728	23.9488
chr10_80804400	67.2131	34.4262	1	chr10:80804301-80804400	LOC112448586	-11426	ACTN1	-33307	LOC112448590	-56307	LOC112448586	-11536	DCAF5	36586	LOC112448590	-56414		set()	32.7869	10_11461	7	64	1	64.2857	1	75	1	40	1	64.2857	1	58.3333	1	83.2067	78.2187	85.1076	51.9661	47.0821	62.5253	31.2405	31.1365	22.5822	81.0613	47.3946	33.6666	800	28.0061	-4.05728	23.9488
chr10_80804500			0	chr10:80804401-80804500	LOC112448586	-11526	ACTN1	-33407	LOC112448590	-56407	LOC112448586	-11636	DCAF5	36486	LOC112448590	-56514		set()		10_11461	7													83.2067	78.2187	85.1076	51.9661	47.0821	62.5253	31.2405	31.1365	22.5822	81.0613	47.3946	33.6666	800	28.0061	-4.05728	23.9488
chr10_80804600	86.6667	38.4615	1	chr10:80804501-80804600	LOC112448586	-11626	ACTN1	-33507	LOC112448590	-56507	LOC112448586	-11736	DCAF5	36386	LOC112448590	-56614		set()	48.2051	10_11461	7	90.4762	1	33.3333	1	88	1	50	1	86.6667	1	76.1905	1	83.2067	78.2187	85.1076	51.9661	47.0821	62.5253	31.2405	31.1365	22.5822	81.0613	47.3946	33.6666	800	28.0061	-4.05728	23.9488
chr10_80804700	83.4815	42.9451	3	chr10:80804601-80804700	LOC112448586	-11726	ACTN1	-33607	LOC112448590	-56607	LOC112448586	-11836	DCAF5	36286	LOC112448590	-56714		set()	40.5364	10_11461	7	94.1026	3	36.0577	3	82.3791	3	55.4714	3	86.0234	3	79.0598	3	83.2067	78.2187	85.1076	51.9661	47.0821	62.5253	31.2405	31.1365	22.5822	81.0613	47.3946	33.6666	800	28.0061	-4.05728	23.9488
chr10_81357500	78.9474	96	1	chr10:81357401-81357500	LOC112448653	-8506	SUSD6	11730	CCDC177	-42906	LOC112448653	-8609	CCDC177	-50985	PLEKHD1	79613		{'SUSD6'}	-17.0526	10_11582	8	75	1	93.3333	1	66.6667	1	83.3333	1	92.8571	1			45.6806	43.4921	50.5806	83.9377	80.5556	75.8445	-38.2571	-37.0635	-25.2639	49.2154	69.292	-20.0766	500	32.965	-5.864	27.101
chr10_81357600	69.8923	84.4003	3	chr10:81357501-81357600	LOC112448653	-8606	SUSD6	11830	CCDC177	-43006	LOC112448653	-8709	CCDC177	-51085	PLEKHD1	79713		{'SUSD6'}	-14.508	10_11582	8	49.1366	3	74.5421	3	50.4762	3	77.7778	3	84.4653	3	92.0635	3	45.6806	43.4921	50.5806	83.9377	80.5556	75.8445	-38.2571	-37.0635	-25.2639	49.2154	69.292	-20.0766	500	32.965	-5.864	27.101
chr10_81357700			0	chr10:81357601-81357700	LOC112448653	-8706	SUSD6	11930	CCDC177	-43106	LOC112448653	-8809	CCDC177	-51185	PLEKHD1	79813		{'SUSD6'}		10_11582	8													45.6806	43.4921	50.5806	83.9377	80.5556	75.8445	-38.2571	-37.0635	-25.2639	49.2154	69.292	-20.0766	500	32.965	-5.864	27.101
chr10_81357800	23.3333	54.5455	1	chr10:81357701-81357800	LOC112448653	-8806	SUSD6	12030	CCDC177	-43206	LOC112448653	-8909	CCDC177	-51285	PLEKHD1	79913		{'SUSD6'}	-31.2121	10_11582	8	25	1		0					16.6667	1	84.6154	1	45.6806	43.4921	50.5806	83.9377	80.5556	75.8445	-38.2571	-37.0635	-25.2639	49.2154	69.292	-20.0766	500	32.965	-5.864	27.101
chr10_81357900	24.6887	42.2222	3	chr10:81357801-81357900	LOC112448653	-8906	SUSD6	12130	CCDC177	-43306	LOC112448653	-9009	CCDC177	-51385	PLEKHD1	80013		{'SUSD6'}	-17.5335	10_11582	8	33.5859	3		0	13.3333	3			8.33333	3	50.8547	3	45.6806	43.4921	50.5806	83.9377	80.5556	75.8445	-38.2571	-37.0635	-25.2639	49.2154	69.292	-20.0766	500	32.965	-5.864	27.101
chr10_82952400	57.3333	85.1127	3	chr10:82952301-82952400	SIPA1L1	62086	LOC104973233	224283	PCNX1	418024	LOC104973233	210670	PCNX1	242520	SIPA1L1	-321942		{'SIPA1L1'}	-27.7794	10_11908	5	62.2222	3	95.2381	3	36.6667	3	75.0198	3	56.229	3	94.8718	3	56.1111	38.3333	50.3367	87.5	68.9385	82.0341	-31.3889	-30.6052	-31.6974	51.3939	73.0425	-21.6485	200	31.2271	-0.459763	30.7673
chr10_82952500	45.4545	60.9722	2	chr10:82952401-82952500	SIPA1L1	62186	LOC104973233	224383	PCNX1	418124	LOC104973233	210770	PCNX1	242620	SIPA1L1	-321842		{'SIPA1L1'}	-15.5177	10_11908	5	50	2	79.7619	2	40	2	62.8571	2	44.4444	2	69.1964	2	56.1111	38.3333	50.3367	87.5	68.9385	82.0341	-31.3889	-30.6052	-31.6974	51.3939	73.0425	-21.6485	200	31.2271	-0.459763	30.7673
chr10_83970700	36.1111	93.5484	1	chr10:83970601-83970700	RGS6	109126	LOC101902531	-204393	DPF3	286118	RGS6	-76291	DPF3	141305	LOC101902531	-212200		{'RGS6'}	-57.4373	10_12088	8	30.7692	1	87.5	1	12.5	1			50	1	93.3333	1	53.5256	37.5	62.4729	88.8492	88.0159	92.2756	-35.3236	-50.5159	-29.8027	51.9247	91.8231	-39.8983	600	37.6053	-8.75799	28.8473
chr10_83970800			0	chr10:83970701-83970800	RGS6	109226	LOC101902531	-204293	DPF3	286018	RGS6	-76191	DPF3	141205	LOC101902531	-212100		{'RGS6'}		10_12088	8													53.5256	37.5	62.4729	88.8492	88.0159	92.2756	-35.3236	-50.5159	-29.8027	51.9247	91.8231	-39.8983	600	37.6053	-8.75799	28.8473
chr10_83970900	70.3125	89.2857	2	chr10:83970801-83970900	RGS6	109326	LOC101902531	-204193	DPF3	285918	RGS6	-76091	DPF3	141105	LOC101902531	-212000		{'RGS6'}	-18.9732	10_12088	8	75	2	85.7143	2	20	1	83.3333	2	77.2727	2	96.1538	2	53.5256	37.5	62.4729	88.8492	88.0159	92.2756	-35.3236	-50.5159	-29.8027	51.9247	91.8231	-39.8983	600	37.6053	-8.75799	28.8473
chr10_83971000			1	chr10:83970901-83971000	RGS6	109426	LOC101902531	-204093	DPF3	285818	RGS6	-75991	DPF3	141005	LOC101902531	-211900		{'RGS6'}		10_12088	8													53.5256	37.5	62.4729	88.8492	88.0159	92.2756	-35.3236	-50.5159	-29.8027	51.9247	91.8231	-39.8983	600	37.6053	-8.75799	28.8473
chr10_83971100	36.5385	90.8685	2	chr10:83971001-83971100	RGS6	109526	LOC101902531	-203993	DPF3	285718	RGS6	-75891	DPF3	140905	LOC101902531	-211800		{'RGS6'}	-54.33	10_12088	8	37.5	2	93.3333	2		0	85.7143	2	50	2	95	2	53.5256	37.5	62.4729	88.8492	88.0159	92.2756	-35.3236	-50.5159	-29.8027	51.9247	91.8231	-39.8983	600	37.6053	-8.75799	28.8473
chr10_83971200	64.7368	93.5897	2	chr10:83971101-83971200	RGS6	109626	LOC101902531	-203893	DPF3	285618	RGS6	-75791	DPF3	140805	LOC101902531	-211700		{'RGS6'}	-28.8529	10_12088	8	70.8333	2			80	2	95	2	72.619	2	84.6154	2	53.5256	37.5	62.4729	88.8492	88.0159	92.2756	-35.3236	-50.5159	-29.8027	51.9247	91.8231	-39.8983	600	37.6053	-8.75799	28.8473
chr10_87382300	85.7143	56.0976	1	chr10:87382201-87382300	GPATCH2L	-77084	TGFB3	-111398	IFT43	114319	IFT43	10521	GPATCH2L	-125375	TGFB3	-144447		set()	29.6167	10_12785	5	93.3333	1	83.3333	1	87.5	1	71.4286	1	76.1905	1	47.0588	1	94.1667	89.7222	81.2683	70.625	60.4911	52.7258	23.5417	29.2312	28.5425	82.9845	55.5003	27.4842	300	26.981	-2.53536	24.4456
chr10_87382400			0	chr10:87382301-87382400	GPATCH2L	-76984	TGFB3	-111498	IFT43	114419	IFT43	10621	GPATCH2L	-125275	TGFB3	-144547		set()		10_12785	5													94.1667	89.7222	81.2683	70.625	60.4911	52.7258	23.5417	29.2312	28.5425	82.9845	55.5003	27.4842	300	26.981	-2.53536	24.4456
chr10_87382500	80.2548	54.9031	4	chr10:87382401-87382500	GPATCH2L	-76884	TGFB3	-111598	IFT43	114519	IFT43	10721	GPATCH2L	-125175	TGFB3	-144647		set()	25.3517	10_12785	5	95	4	57.9167	4	91.9444	4	49.5536	4	86.3462	4	58.3929	4	94.1667	89.7222	81.2683	70.625	60.4911	52.7258	23.5417	29.2312	28.5425	82.9845	55.5003	27.4842	300	26.981	-2.53536	24.4456
chr10_88160800	87.3564	64.938	5	chr10:88160701-88160800	LOC104973254	67887	IRF2BPL	78379	LOC101904357	-78645	LRRC74A	49690	LOC104973254	57934	IRF2BPL	74669		set()	22.4183	10_12982	6	95	5	65.2273	5	87.4286	5	59.2857	5	86.2657	5	69.2406	5	95	87.4286	87.5773	65.2273	59.2857	59.6203	29.7727	28.1429	27.957	84.9825	62.0145	22.9681	200	28.6127	-0.815673	27.797
chr10_88160900	82.6087	59.0909	1	chr10:88160801-88160900	LOC104973254	67787	IRF2BPL	78279	LOC101904357	-78545	LRRC74A	49790	LOC104973254	57834	IRF2BPL	74569		set()	23.5178	10_12982	6						0		0	88.8889	1	50	1	95	87.4286	87.5773	65.2273	59.2857	59.6203	29.7727	28.1429	27.957	84.9825	62.0145	22.9681	200	28.6127	-0.815673	27.797
chr10_88726000	85.2134	59.5652	2	chr10:88725901-88726000	ISM2	-44910	SPTLC2	58551	AHSA1	77124	SPTLC2	-36723	ISM2	-64775	AHSA1	69663		{'SPTLC2'}	25.6482	10_13155	5			59.375	2	85.4396	2	66.6667	2	83.3333	2	61.6071	2	95.2381	89.3864	90.625	68.0473	66.2037	68.3036	27.1908	23.1827	22.3214	89.914	66.9164	22.9977	300	24.1418	-2.12177	22.02
chr10_88726100			0	chr10:88726001-88726100	ISM2	-45010	SPTLC2	58451	AHSA1	77224	SPTLC2	-36823	ISM2	-64875	AHSA1	69763		{'SPTLC2'}		10_13155	5													95.2381	89.3864	90.625	68.0473	66.2037	68.3036	27.1908	23.1827	22.3214	89.914	66.9164	22.9977	300	24.1418	-2.12177	22.02
chr10_88726200	94.6147	74.2675	3	chr10:88726101-88726200	ISM2	-45110	SPTLC2	58351	AHSA1	77324	SPTLC2	-36923	ISM2	-64975	AHSA1	69863		{'SPTLC2'}	20.3472	10_13155	5	95.2381	3	76.7196	3	93.3333	3	65.7407	3	97.9167	3	75	3	95.2381	89.3864	90.625	68.0473	66.2037	68.3036	27.1908	23.1827	22.3214	89.914	66.9164	22.9977	300	24.1418	-2.12177	22.02
chr10_89105500	92.1176	75.7725	4	chr10:89105401-89105500	LOC101904731	-19340	ADCK1	173826	LOC107133457	-181956	LOC101904731	-26509	ADCK1	42710	SNW1	-251791		set()	16.3452	10_13248	6	92.6975	4	78.8866	4	94.4444	4	67.0432	4	94.1176	4	82.9049	4	93.0879	93.8889	94.7861	64.4433	54.8284	58.7601	28.6446	39.0605	36.0259	92.4547	57.7059	34.7487	200	34.2872	-4.37397	29.9132
chr10_89105600	92.7917	39.6393	2	chr10:89105501-89105600	LOC101904731	-19440	ADCK1	173926	LOC107133457	-181856	LOC101904731	-26609	ADCK1	42810	SNW1	-251891		set()	53.1523	10_13248	6	93.4783	2	50	2	93.3333	2	42.6136	2	95.4545	2	34.6154	2	93.0879	93.8889	94.7861	64.4433	54.8284	58.7601	28.6446	39.0605	36.0259	92.4547	57.7059	34.7487	200	34.2872	-4.37397	29.9132
chr10_89244200	86.2573	39.2361	2	chr10:89244101-89244200	LOC107133457	-43256	LOC101904731	-158040	ADCK1	312526	LOC101904731	-165209	LOC107133457	-180892	ADCK1	181410		set()	47.0212	10_13276	5	92.3077	2	50	2			30	2	100	1	22.9167	2	80.4196	76.1905	81.8182	45.3283	30.4762	42.7083	35.0913	45.7143	39.1098	76.3246	42.171	34.1537	300	39.7355	-4.37944	35.3561
chr10_89244300			0	chr10:89244201-89244300	LOC107133457	-43156	LOC101904731	-158140	ADCK1	312626	LOC101904731	-165309	LOC107133457	-180792	ADCK1	181510		set()		10_13276	5													80.4196	76.1905	81.8182	45.3283	30.4762	42.7083	35.0913	45.7143	39.1098	76.3246	42.171	34.1537	300	39.7355	-4.37944	35.3561
chr10_89244400	66.3919	45.1058	3	chr10:89244301-89244400	LOC107133457	-43056	LOC101904731	-158240	ADCK1	312726	LOC101904731	-165409	LOC107133457	-180692	ADCK1	181610		set()	21.2861	10_13276	5	68.5315	3	40.6566	3	76.1905	3	30.9524	3	63.6364	3	62.5	3	80.4196	76.1905	81.8182	45.3283	30.4762	42.7083	35.0913	45.7143	39.1098	76.3246	42.171	34.1537	300	39.7355	-4.37944	35.3561
chr10_90152900	53.592	70.1357	3	chr10:90152801-90152900	LOC112448529	2531	NRXN3	-340134	LOC112448530	-521324	LOC112448529	-4936	LOC112448530	-530810	LOC107133457	727808		{'LOC112448529', 'NRXN3'}	-16.5438	10_13518	8	38.9499	3	75.3788	3	44.9206	3			54.4372	3	71.4286	3	49.0881	55.7937	53.4408	84.8323	92	82.8571	-35.7442	-36.2063	-29.4163	56.3998	80.7748	-24.3751	200	33.6403	-3.09768	30.5426
chr10_90153000	59.2076	91.4139	5	chr10:90152901-90153000	LOC112448529	2431	NRXN3	-340034	LOC112448530	-521424	LOC112448529	-5036	LOC112448530	-530910	LOC107133457	727908	{'LOC112448529'}	{'LOC112448529', 'NRXN3'}	-32.2063	10_13518	8	59.2262	5	94.2857	5	66.6667	4	92	5	52.4444	5	94.2857	5	49.0881	55.7937	53.4408	84.8323	92	82.8571	-35.7442	-36.2063	-29.4163	56.3998	80.7748	-24.3751	200	33.6403	-3.09768	30.5426
chr10_90487800	21.0526	51.2158	2	chr10:90487701-90487800	NRXN3	-5234	LOC112448529	-332369	LOC112448569	663015	LOC112448529	-339836	NRXN3	-612400	LOC112448569	660429		{'NRXN3'}	-30.1632	10_13605	5	28.8462	2	78.125	2	8.82353	2	41.3158	2	22.2222	2	55.1136	2	38.8675	29.7183	44.4444	78.3342	58.5485	70.7667	-39.4667	-28.8301	-26.3223	38.3276	64.8677	-26.5401	300	31.0551	-5.69798	25.3572
chr10_90487900			0	chr10:90487801-90487900	NRXN3	-5134	LOC112448529	-332469	LOC112448569	662915	LOC112448529	-339936	NRXN3	-612300	LOC112448569	660329		{'NRXN3'}		10_13605	5													38.8675	29.7183	44.4444	78.3342	58.5485	70.7667	-39.4667	-28.8301	-26.3223	38.3276	64.8677	-26.5401	300	31.0551	-5.69798	25.3572
chr10_90488000	55.6026	78.5195	3	chr10:90487901-90488000	NRXN3	-5034	LOC112448529	-332569	LOC112448569	662815	LOC112448529	-340036	NRXN3	-612200	LOC112448569	660229		{'NRXN3'}	-22.9169	10_13605	5	48.8889	3	78.5434	3	50.6132	3	75.7811	3	66.6667	3	86.4198	3	38.8675	29.7183	44.4444	78.3342	58.5485	70.7667	-39.4667	-28.8301	-26.3223	38.3276	64.8677	-26.5401	300	31.0551	-5.69798	25.3572
chr10_91035100	76.7292	43.3851	2	chr10:91035001-91035100	LOC112448569	115715	LOC112448570	151926	LOC104973262	-388326	NRXN3	-65100	LOC112448569	113129	LOC112448570	139791		{'NRXN3'}	33.3442	10_13735	6	85.9477	2	47.9021	2	60.4779	2	33.3333	2	91.2879	2	53.5714	2	92.2794	65.441	89.3419	71.451	40.1042	68.3379	20.8284	25.3368	21.0039	81.3598	58.1386	23.2212	200	22.2965	-2.08516	20.2113
chr10_91035200	85.9904	72.8922	4	chr10:91035101-91035200	LOC112448569	115615	LOC112448570	151826	LOC104973262	-388226	NRXN3	-65000	LOC112448569	113029	LOC112448570	139691		{'NRXN3'}	13.0983	10_13735	6	98.6111	4	95	4	70.404	4	46.875	4	87.3958	4	83.1044	4	92.2794	65.441	89.3419	71.451	40.1042	68.3379	20.8284	25.3368	21.0039	81.3598	58.1386	23.2212	200	22.2965	-2.08516	20.2113
chr10_91666700	79.9399	92.5287	5	chr10:91666601-91666700	LOC104973263	-79571	LOC112448571	122114	DIO2	-162131	LOC104973263	-93248	CEP128	108932	LOC112448571	112023		set()	-12.5889	10_13865	7	86.0749	5	96.1805	5	80	5	93.3333	5	75.6061	5	88	5	67.6263	62.8571	46.1364	96.1805	92.5	88	-28.5542	-29.6429	-41.8636	60.7807	94.5402	-33.7595	200	32.8455	-6.03392	26.8116
chr10_91666800	41.6216	96.5517	2	chr10:91666701-91666800	LOC104973263	-79471	LOC112448571	122214	DIO2	-162231	LOC104973263	-93148	CEP128	108832	LOC112448571	112123		set()	-54.9301	10_13865	7	49.1776	2			45.7143	2	91.6667	2	16.6667	2			67.6263	62.8571	46.1364	96.1805	92.5	88	-28.5542	-29.6429	-41.8636	60.7807	94.5402	-33.7595	200	32.8455	-6.03392	26.8116
chr10_92666600	47.4544	65.1136	2	chr10:92666501-92666600	STON2	10385	LOC101905498	154955	GTF2A1	-155085	SEL1L	91814	LOC112448531	114583	STON2	-118323		{'STON2'}	-17.6592	10_13998	6	62.8571	2	68.75	2	41.6667	2	86.6071	2	43.808	2	69.0476	2	54.5055	33.3333	51.7279	78.6932	92.1672	83.7885	-24.1877	-58.8339	-32.0606	49.9433	77.7571	-27.8138	200	35.7326	-14.8292	20.9034
chr10_92666700	52.4322	90.4006	4	chr10:92666601-92666700	STON2	10285	LOC101905498	155055	GTF2A1	-155185	SEL1L	91714	LOC112448531	114683	STON2	-118423		{'STON2'}	-37.9684	10_13998	6	46.1538	4	88.6364	4	25	4	97.7273	4	59.6477	4	98.5294	4	54.5055	33.3333	51.7279	78.6932	92.1672	83.7885	-24.1877	-58.8339	-32.0606	49.9433	77.7571	-27.8138	200	35.7326	-14.8292	20.9034
chr10_96868000	77.5814	40.7895	2	chr10:96867901-96868000	FLRT2	-285526	MIR2293	-487355		inf	FLRT2	-393128	MIR2293	-487427		inf		set()	36.792	10_14726	6	87.1212	2	50	2	62.7778	2	43.75	2	84.8901	2	40.9091	2	78.3282	79.7222	74.8335	25	51.5625	50.4545	53.3282	28.1597	24.379	80.1258	51.766	28.3598	500	33.2047	-12.8487	20.356
chr10_96868100			0	chr10:96868001-96868100	FLRT2	-285426	MIR2293	-487455		inf	FLRT2	-393028	MIR2293	-487527		inf		set()		10_14726	6													78.3282	79.7222	74.8335	25	51.5625	50.4545	53.3282	28.1597	24.379	80.1258	51.766	28.3598	500	33.2047	-12.8487	20.356
chr10_96868200	93.1034	80	1	chr10:96868101-96868200	FLRT2	-285326	MIR2293	-487555		inf	FLRT2	-392928	MIR2293	-487627		inf		set()	13.1034	10_14726	6					87.5	1	91.6667	1	85.7143	1	60	1	78.3282	79.7222	74.8335	25	51.5625	50.4545	53.3282	28.1597	24.379	80.1258	51.766	28.3598	500	33.2047	-12.8487	20.356
chr10_96868300	85.3022	33.3333	2	chr10:96868201-96868300	FLRT2	-285226	MIR2293	-487655		inf	FLRT2	-392828	MIR2293	-487727		inf		set()	51.9689	10_14726	6	92.3077	2	0	1	88.8889	2	37.5	2	82.5758	2			78.3282	79.7222	74.8335	25	51.5625	50.4545	53.3282	28.1597	24.379	80.1258	51.766	28.3598	500	33.2047	-12.8487	20.356
chr10_96868400	64.5161	52.9412	1	chr10:96868301-96868400	FLRT2	-285126	MIR2293	-487755		inf	FLRT2	-392728	MIR2293	-487827		inf		set()	11.575	10_14726	6	55.5556	1					33.3333	1	46.1538	1			78.3282	79.7222	74.8335	25	51.5625	50.4545	53.3282	28.1597	24.379	80.1258	51.766	28.3598	500	33.2047	-12.8487	20.356
chr10_97184200	88.3333	68.4295	3	chr10:97184101-97184200	FLRT2	30674	MIR2293	-803555		inf	FLRT2	-76928	MIR2293	-803627		inf		{'FLRT2'}	19.9038	10_14795	6	83.3333	3	55.7143	3	93.3333	3	81.25	2	86.6667	3	93.3333	3	85.7143	85.1282	80.4507	50.3175	59.8558	56.6667	35.3968	25.2724	23.784	84.0318	57.7821	26.2498	400	27.7097	-5.15942	22.5503
chr10_97184300	88.3523	72.9167	2	chr10:97184201-97184300	FLRT2	30774	MIR2293	-803655		inf	FLRT2	-76828	MIR2293	-803727		inf		{'FLRT2'}	15.4356	10_14795	6	92.8571	2	66.6667	2		0		0	85.4545	2			85.7143	85.1282	80.4507	50.3175	59.8558	56.6667	35.3968	25.2724	23.784	84.0318	57.7821	26.2498	400	27.7097	-5.15942	22.5503
chr10_97184400			0	chr10:97184301-97184400	FLRT2	30874	MIR2293	-803755		inf	FLRT2	-76728	MIR2293	-803827		inf		{'FLRT2'}		10_14795	6													85.7143	85.1282	80.4507	50.3175	59.8558	56.6667	35.3968	25.2724	23.784	84.0318	57.7821	26.2498	400	27.7097	-5.15942	22.5503
chr10_97184500	75.4098	32	1	chr10:97184401-97184500	FLRT2	30974	MIR2293	-803855		inf	FLRT2	-76628	MIR2293	-803927		inf		{'FLRT2'}	43.4098	10_14795	6	80.9524	1	28.5714	1	76.9231	1	38.4615	1	69.2308	1	20	1	85.7143	85.1282	80.4507	50.3175	59.8558	56.6667	35.3968	25.2724	23.784	84.0318	57.7821	26.2498	400	27.7097	-5.15942	22.5503
chr10_97503100	85.1641	38.0952	2	chr10:97503001-97503100	FLRT2	349574		inf		inf	FLRT2	241972		inf		inf		set()	47.0689	10_14876	5	89.1304	2	37.5	2	84	2	35.7143	2	94.1176	2	50	2	91.3245	88.0769	94.3922	64.3056	62.1429	65.4762	27.0189	25.9341	28.916	88.1866	59.2391	28.9475	300	27.2621	-1.23232	26.0298
chr10_97503200			0	chr10:97503101-97503200	FLRT2	349674		inf		inf	FLRT2	242072		inf		inf		set()		10_14876	5													91.3245	88.0769	94.3922	64.3056	62.1429	65.4762	27.0189	25.9341	28.916	88.1866	59.2391	28.9475	300	27.2621	-1.23232	26.0298
chr10_97503300	91.2091	80.3831	3	chr10:97503201-97503300	FLRT2	349774		inf		inf	FLRT2	242172		inf		inf		set()	10.826	10_14876	5	93.5185	3	91.1111	3	92.1538	3	88.5714	3	94.6667	3	80.9524	3	91.3245	88.0769	94.3922	64.3056	62.1429	65.4762	27.0189	25.9341	28.916	88.1866	59.2391	28.9475	300	27.2621	-1.23232	26.0298
chr10_98419900	78.6885	90	1	chr10:98419801-98419900		inf		inf		inf		inf		inf		inf		set()	-11.3115	10_15023	6	90.9091	1	93.9394	1	88.8889	1	92.3077	1	60	1	77.7778	1	66.2679	71.2963	60.3704	91.8158	94.4266	86.8206	-25.5478	-23.1303	-26.4502	67.1673	88.9496	-21.7823	400	25.0028	-1.40159	23.6012
chr10_98420000			0	chr10:98419901-98420000		inf		inf		inf		inf		inf		inf		set()		10_15023	6													66.2679	71.2963	60.3704	91.8158	94.4266	86.8206	-25.5478	-23.1303	-26.4502	67.1673	88.9496	-21.7823	400	25.0028	-1.40159	23.6012
chr10_98420100	56.9918	90.9758	3	chr10:98420001-98420100		inf		inf		inf		inf		inf		inf		set()	-33.984	10_15023	6	57.8947	3	92.0635	3	62.5	3	97.2222	3	43.3333	3	96.9697	3	66.2679	71.2963	60.3704	91.8158	94.4266	86.8206	-25.5478	-23.1303	-26.4502	67.1673	88.9496	-21.7823	400	25.0028	-1.40159	23.6012
chr10_98420200	65.8215	85.873	2	chr10:98420101-98420200		inf		inf		inf		inf		inf		inf		set()	-20.0515	10_15023	6	50	1	89.4444	2	62.5	1	93.75	2	77.7778	2	85.7143	2	66.2679	71.2963	60.3704	91.8158	94.4266	86.8206	-25.5478	-23.1303	-26.4502	67.1673	88.9496	-21.7823	400	25.0028	-1.40159	23.6012
chr10_101778900	49.8743	84.1346	3	chr10:101778801-101778900	LOC101907747	4587	LOC112448536	-12811	LOC112448535	16818	LOC101907747	-1072	LOC112448535	8026	LOC112448536	-17297	{'LOC101907747'}	{'KCNK13', 'LOC101907747'}	-34.2603	10_15774	8	59.6491	3	90	3	55.5556	3	75.1515	3	38.0952	3	93.3333	3	51.2719	47.7778	44.9206	92.2222	88.8173	90.3065	-40.9503	-41.0395	-45.3859	47.0059	88.2268	-41.2209	300	42.4092	-2.07025	40.3389
chr10_101779000	31.3953	86.8908	2	chr10:101778901-101779000	LOC101907747	4487	LOC112448536	-12711	LOC112448535	16718	LOC101907747	-1172	LOC112448535	7926	LOC112448536	-17197	{'LOC101907747'}	{'KCNK13', 'LOC101907747'}	-55.4954	10_15774	8	40	2			40	2	96.4286	2	30	2	83.3333	2	51.2719	47.7778	44.9206	92.2222	88.8173	90.3065	-40.9503	-41.0395	-45.3859	47.0059	88.2268	-41.2209	300	42.4092	-2.07025	40.3389
chr10_101779100	59.7482	93.6552	3	chr10:101779001-101779100	LOC101907747	4387	LOC112448536	-12611	LOC112448535	16618	LOC101907747	-1272	LOC112448535	7826	LOC112448536	-17097	{'LOC101907747'}	{'KCNK13', 'LOC101907747'}	-33.907	10_15774	8	54.1667	3	94.4444	3		0	94.8718	3	66.6667	3	94.2529	3	51.2719	47.7778	44.9206	92.2222	88.8173	90.3065	-40.9503	-41.0395	-45.3859	47.0059	88.2268	-41.2209	300	42.4092	-2.07025	40.3389
chr10_101860900	77.4573	57.2948	2	chr10:101860801-101860900	PSMC1	-1342	NRDE2	62815	LOC112448535	-65051	PSMC1	-13942	NRDE2	14498	KCNK13	31719	{'PSMC1'}	set()	20.1624	10_15800	7	73.3333	2	23.8095	2	91.6667	2	50	2	80.5556	2	63.9847	2	88.8319	87.3965	83.9674	64.1239	53.1566	59.2	24.7081	34.2399	24.7674	86.9202	60.7045	26.2157	400	27.5688	-4.47946	23.0893
chr10_101861000	95.4545	76.4706	1	chr10:101860901-101861000	PSMC1	-1242	NRDE2	62715	LOC112448535	-65151	PSMC1	-13842	NRDE2	14398	KCNK13	31819	{'PSMC1'}	set()	18.984	10_15800	7	94.4444	1	91.6667	1			50	1	94.4444	1	79.3103	1	88.8319	87.3965	83.9674	64.1239	53.1566	59.2	24.7081	34.2399	24.7674	86.9202	60.7045	26.2157	400	27.5688	-4.47946	23.0893
chr10_101861100	88.5622	69.0527	3	chr10:101861001-101861100	PSMC1	-1142	NRDE2	62615	LOC112448535	-65251	PSMC1	-13742	NRDE2	14298	KCNK13	31919	{'PSMC1'}	set()	19.5095	10_15800	7	98.7179	3	93.6508	3	90.5229	3	30.8081	3	77.5362	3	70.1718	3	88.8319	87.3965	83.9674	64.1239	53.1566	59.2	24.7081	34.2399	24.7674	86.9202	60.7045	26.2157	400	27.5688	-4.47946	23.0893
chr10_101861200	86.2069	40	1	chr10:101861101-101861200	PSMC1	-1042	NRDE2	62515	LOC112448535	-65351	PSMC1	-13642	NRDE2	14198	KCNK13	32019	{'PSMC1'}	set()	46.2069	10_15800	7			47.3684	1	80	1	81.8182	1	83.3333	1	23.3333	1	88.8319	87.3965	83.9674	64.1239	53.1566	59.2	24.7081	34.2399	24.7674	86.9202	60.7045	26.2157	400	27.5688	-4.47946	23.0893
chr10_102347700	2.27273	90.4167	2	chr10:102347601-102347700	LOC112448537	-253	LOC112448621	-55367	TTC7B	72977	LOC112448537	-2023	LOC112448621	-55493	RPS6KA5	130929	{'LOC112448537'}	{'TTC7B'}	-88.1439	10_15916	8			80	1			85	2			94.4444	2	64.7478	52.1395	62.6667	88.3333	90.9596	95.9173	-23.5855	-38.8201	-33.2506	41.6623	94.1194	-52.4571	400	31.2249	-6.29395	24.9309
chr10_102347800			0	chr10:102347701-102347800	LOC112448537	-153	LOC112448621	-55467	TTC7B	72877	LOC112448537	-1923	LOC112448621	-55593	RPS6KA5	130829	{'LOC112448537'}	{'TTC7B'}		10_15916	8													64.7478	52.1395	62.6667	88.3333	90.9596	95.9173	-23.5855	-38.8201	-33.2506	41.6623	94.1194	-52.4571	400	31.2249	-6.29395	24.9309
chr10_102347900	61.7363	97.2723	3	chr10:102347801-102347900	LOC112448537	-53	LOC112448621	-55567	TTC7B	72777	LOC112448537	-1823	LOC112448621	-55693	RPS6KA5	130729	{'LOC112448537'}	{'TTC7B'}	-35.536	10_15916	8	64.9123	3			59.5238	3	93.9394	3	60	3	98.2456	3	64.7478	52.1395	62.6667	88.3333	90.9596	95.9173	-23.5855	-38.8201	-33.2506	41.6623	94.1194	-52.4571	400	31.2249	-6.29395	24.9309
chr10_102348000	60.978	94.6693	3	chr10:102347901-102348000	LOC112448537	47	LOC112448621	-55667	TTC7B	72677	LOC112448537	-1723	LOC112448621	-55793	RPS6KA5	130629	{'LOC112448537'}	{'TTC7B', 'LOC112448537'}	-33.6913	10_15916	8	64.5833	3	96.6667	3	44.7552	3	93.9394	3	65.3333	3	95.0617	3	64.7478	52.1395	62.6667	88.3333	90.9596	95.9173	-23.5855	-38.8201	-33.2506	41.6623	94.1194	-52.4571	400	31.2249	-6.29395	24.9309
chr10_102349800	58.6243	87.0979	3	chr10:102349701-102349800	LOC112448537	1847	LOC112448621	-57467	TTC7B	70877	LOC112448537	77	LOC112448621	-57593	RPS6KA5	128829	{'LOC112448537'}	{'TTC7B', 'LOC112448537'}	-28.4736	10_15919	6	65	3	86.4815	3	60.8586	3	89.4444	3	62.963	3	91.6667	3	61.0714	56.1237	63.6243	85.9491	91.3889	91.2356	-24.8776	-35.2652	-27.6113	58.4116	87.7508	-29.3392	200	28.9344	-4.3964	24.538
chr10_102349900	58.1989	88.4038	3	chr10:102349801-102349900	LOC112448537	1947	LOC112448621	-57567	TTC7B	70777	LOC112448537	177	LOC112448621	-57693	RPS6KA5	128729	{'LOC112448537'}	{'TTC7B'}	-30.2049	10_15919	6	57.1429	3	85.4167	3	51.3889	3	93.3333	3	64.2857	3	90.8046	3	61.0714	56.1237	63.6243	85.9491	91.3889	91.2356	-24.8776	-35.2652	-27.6113	58.4116	87.7508	-29.3392	200	28.9344	-4.3964	24.538
chr10_102868200	20.709	57.6515	2	chr10:102868101-102868200	LOC101902036	855	CTDSPL2	-1344	EIF3J	-86671	CASC4	6938	LOC101902036	-8700	CTDSPL2	-73056	{'LOC101902036', 'CTDSPL2'}	{'LOC101902036'}	-36.9425	10_16021	7	24.8768	2	61.2216	2	6.78161	2	50	2	27.7311	2	60.2909	2	29.9088	14.9348	29.9897	61.152	45.8858	64.6455	-31.2432	-30.951	-34.6558	25.1931	56.9928	-31.7997	200	32.2405	-1.68181	30.5587
chr10_102868300	29.6771	56.3341	5	chr10:102868201-102868300	LOC101902036	755	CTDSPL2	-1244	EIF3J	-86571	CASC4	7038	LOC101902036	-8800	CTDSPL2	-72956	{'LOC101902036', 'CTDSPL2'}	{'LOC101902036'}	-26.657	10_16021	7	34.9407	5	61.0824	5	23.0879	5	41.7716	5	32.2484	5	69.0001	5	29.9088	14.9348	29.9897	61.152	45.8858	64.6455	-31.2432	-30.951	-34.6558	25.1931	56.9928	-31.7997	200	32.2405	-1.68181	30.5587
chr11_1258200	47.7221	68.9847	3	chr11:1258101-1258200	BCL2L11	-21454	LOC101906105	-92361	LOC112448733	-155152	ACOXL	3060	BCL2L11	-54186	LOC101906105	-126789		{'ACOXL'}	-21.2626	11_235	10	68.0769	2	75.7937	3	30.0366	3	58.8889	3	62.868	3	93.75	3	49.0385	24.1604	58.9959	77.8968	61.7725	88.0998	-28.8584	-37.6121	-29.104	43.9901	70.7141	-26.7241	300	31.6119	-4.06991	27.542
chr11_1258300	25.6098	67.3077	2	chr11:1258201-1258300	BCL2L11	-21554	LOC101906105	-92261	LOC112448733	-155252	ACOXL	2960	BCL2L11	-54286	LOC101906105	-126689		{'ACOXL'}	-41.6979	11_235	10			80	2	11.1111	2	50	2	34.375	2	81.3187	2	49.0385	24.1604	58.9959	77.8968	61.7725	88.0998	-28.8584	-37.6121	-29.104	43.9901	70.7141	-26.7241	300	31.6119	-4.06991	27.542
chr11_1258400	58.6383	75.85	5	chr11:1258301-1258400	BCL2L11	-21654	LOC101906105	-92161	LOC112448733	-155352	ACOXL	2860	BCL2L11	-54386	LOC101906105	-126589		{'ACOXL'}	-17.2117	11_235	10	30	5		0	31.3333	5	76.4286	4	79.7446	5	89.2308	5	49.0385	24.1604	58.9959	77.8968	61.7725	88.0998	-28.8584	-37.6121	-29.104	43.9901	70.7141	-26.7241	300	31.6119	-4.06991	27.542
chr11_1553300	31.5789	89.7436	1	chr11:1553201-1553300	ACOXL	22951	BUB1	-31831	LOC112448899	73716	BUB1	-65027	TPC3	67852	LOC112448899	73609		{'ACOXL'}	-58.1646	11_338	6	42.8571	1	90	1	14.2857	1			23.0769	1	85.7143	1	53.3098	36.4418	48.6182	90.8932	78.75	90.9341	-37.5834	-42.3082	-42.3158	49.0923	90.4232	-41.3309	300	40.6732	-2.22909	38.4441
chr11_1553400	56.952	93.1466	3	chr11:1553301-1553400	ACOXL	22851	BUB1	-31731	LOC112448899	73616	BUB1	-64927	TPC3	67752	LOC112448899	73509		{'ACOXL'}	-36.1946	11_338	6	54.2152	3	94.4444	3	56.9444	3	86.6667	3	59.6825	3	96.1538	3	53.3098	36.4418	48.6182	90.8932	78.75	90.9341	-37.5834	-42.3082	-42.3158	49.0923	90.4232	-41.3309	300	40.6732	-2.22909	38.4441
chr11_1553500	58.7461	88.3794	2	chr11:1553401-1553500	ACOXL	22751	BUB1	-31631	LOC112448899	73516	BUB1	-64827	TPC3	67652	LOC112448899	73409		{'ACOXL'}	-29.6333	11_338	6	62.8571	2	88.2353	2	38.0952	2	70.8333	2	63.0952	2			53.3098	36.4418	48.6182	90.8932	78.75	90.9341	-37.5834	-42.3082	-42.3158	49.0923	90.4232	-41.3309	300	40.6732	-2.22909	38.4441
chr11_1574200	45.5781	95.5475	4	chr11:1574101-1574200	ACOXL	2051	BUB1	-10931	LOC112448899	52816	BUB1	-44127	TPC3	46952	LOC112448899	52709	{'ACOXL'}	{'ACOXL'}	-49.9694	11_347	7	45.4545	4	97.7273	4	45.8333	4	96.6667	4	48.5294	4	94.7368	4	66.0963	52.9167	38.3987	92.8139	96.6667	95.2851	-26.7176	-43.75	-56.8864	55.3187	93.9839	-38.6652	300	40.513	-12.3505	28.1625
chr11_1574300	57.1429	90.625	1	chr11:1574201-1574300	ACOXL	1951	BUB1	-10831	LOC112448899	52716	BUB1	-44027	TPC3	46852	LOC112448899	52609	{'ACOXL'}	{'ACOXL'}	-33.4821	11_347	7	76.4706	1	85.7143	1	60	1			50	1			66.0963	52.9167	38.3987	92.8139	96.6667	95.2851	-26.7176	-43.75	-56.8864	55.3187	93.9839	-38.6652	300	40.513	-12.3505	28.1625
chr11_1574400	63.2353	95.7792	2	chr11:1574301-1574400	ACOXL	1851	BUB1	-10731	LOC112448899	52616	BUB1	-43927	TPC3	46752	LOC112448899	52509	{'ACOXL'}	{'ACOXL'}	-32.5439	11_347	7	76.3636	2	95	2		0			16.6667	1	95.8333	2	66.0963	52.9167	38.3987	92.8139	96.6667	95.2851	-26.7176	-43.75	-56.8864	55.3187	93.9839	-38.6652	300	40.513	-12.3505	28.1625
chr11_1644800	92.1447	73.4638	4	chr11:1644701-1644800	LOC112448899	-17784	TPC3	30058	SMIM37	-47571	LOC112448899	-17891	TPC3	-23433	BUB1	26221		{'TPC3'}	18.6809	11_359	6	94.5175	4	58.3333	2	95	4	75	4	94.1558	4	72.7273	4	85.7203	93.3333	96.0779	53.0797	56.9444	60.4377	32.6406	36.3889	35.6402	91.1906	59.0928	32.0979	300	34.8516	-1.6196	33.232
chr11_1644900			0	chr11:1644801-1644900	LOC112448899	-17884	TPC3	29958	SMIM37	-47471	LOC112448899	-17991	TPC3	-23533	BUB1	26321		{'TPC3'}		11_359	6													85.7203	93.3333	96.0779	53.0797	56.9444	60.4377	32.6406	36.3889	35.6402	91.1906	59.0928	32.0979	300	34.8516	-1.6196	33.232
chr11_1645000	90.2365	44.7217	2	chr11:1644901-1645000	LOC112448899	-17984	TPC3	29858	SMIM37	-47371	LOC112448899	-18091	TPC3	-23633	BUB1	26421		{'TPC3'}	45.5148	11_359	6	76.9231	2	47.8261	2	91.6667	2	38.8889	2	98	2	48.1481	2	85.7203	93.3333	96.0779	53.0797	56.9444	60.4377	32.6406	36.3889	35.6402	91.1906	59.0928	32.0979	300	34.8516	-1.6196	33.232
chr11_4750800	90.1964	59.9097	3	chr11:4750701-4750800	REV1	-134529	LOC112448741	185890	MIR2285AC	-197329	AFF3	-90085	LOC112448741	180534	MIR2285AC	-197389		{'AFF3'}	30.2867	11_1160	6	96.8254	3	61.6667	3	82.6797	3	61.3725	3	98.1481	3	60.8392	3	96.8254	82.6797	93.839	73.6905	61.3725	71.5812	23.1349	21.3072	22.2578	93.5272	67.2398	26.2874	200	22.2208	-0.74637	21.4744
chr11_4750900	96.858	74.57	3	chr11:4750801-4750900	REV1	-134629	LOC112448741	185990	MIR2285AC	-197429	AFF3	-90185	LOC112448741	180634	MIR2285AC	-197489		{'AFF3'}	22.288	11_1160	6			85.7143	3					89.5299	3	82.3232	3	96.8254	82.6797	93.839	73.6905	61.3725	71.5812	23.1349	21.3072	22.2578	93.5272	67.2398	26.2874	200	22.2208	-0.74637	21.4744
chr11_4752500	86.9281	74.3524	2	chr11:4752401-4752500	REV1	-136229	LOC112448741	187590	MIR2285AC	-199029	AFF3	-91785	LOC112448741	182234	MIR2285AC	-199089		{'AFF3'}	12.5757	11_1161	5	84.4444	2	85.4762	2	96.6667	2	81.25	2	92.8571	2	81.891	2	85.7895	94.7619	95.873	65.1587	56.7866	67.5572	20.6307	37.9753	28.3158	89.5158	60.5452	28.9706	200	28.0984	-7.09616	21.0022
chr11_4752600	92.1036	46.738	3	chr11:4752501-4752600	REV1	-136329	LOC112448741	187690	MIR2285AC	-199129	AFF3	-91885	LOC112448741	182334	MIR2285AC	-199189		{'AFF3'}	45.3656	11_1161	5	87.1345	3	44.8413	3	92.8571	3	32.3232	3	98.8889	3	53.2234	3	85.7895	94.7619	95.873	65.1587	56.7866	67.5572	20.6307	37.9753	28.3158	89.5158	60.5452	28.9706	200	28.0984	-7.09616	21.0022
chr11_4951600	82.8947	72.3077	1	chr11:4951501-4951600	REV1	-335329	AFF3	337874	LOC112448741	386690	AFF3	-290885	LOC112448741	381334	MIR2285AC	-398189		{'AFF3'}	10.587	11_1204	5	86.9565	1	81.8182	1	64.2857	1	42.8571	1			84.2105	1	91.3949	78.8534	98.75	63.0141	43.6722	66.2719	28.3809	35.1812	32.4781	89.1499	58.6532	30.4968	300	31.8891	-2.79561	29.0935
chr11_4951700			0	chr11:4951601-4951700	REV1	-335429	AFF3	337774	LOC112448741	386790	AFF3	-290985	LOC112448741	381434	MIR2285AC	-398289		{'AFF3'}		11_1204	5													91.3949	78.8534	98.75	63.0141	43.6722	66.2719	28.3809	35.1812	32.4781	89.1499	58.6532	30.4968	300	31.8891	-2.79561	29.0935
chr11_4951800	95.4051	44.9986	4	chr11:4951701-4951800	REV1	-335529	AFF3	337674	LOC112448741	386890	AFF3	-291085	LOC112448741	381534	MIR2285AC	-398389		{'AFF3'}	50.4065	11_1204	5	95.8333	4	44.21	4	93.4211	4	44.4872	4	98.75	4	48.3333	4	91.3949	78.8534	98.75	63.0141	43.6722	66.2719	28.3809	35.1812	32.4781	89.1499	58.6532	30.4968	300	31.8891	-2.79561	29.0935
chr11_5088000	68.8889	47.7968	2	chr11:5087901-5088000	AFF3	201474	LONRF2	406031	CHST10	432350	LONRF2	375753	CHST10	413105	AFF3	-427285		{'AFF3'}	21.092	11_1231	6	66.6667	2	54.5455	2	60	2	30.6818	2	89.7619	2	52.2222	2	67.2515	63.6364	82.381	44.8052	42.7895	54.5013	22.4463	20.8469	27.8797	75.6667	50.7346	24.9321	400	23.541	-3.01	20.531
chr11_5088100	66.6667	22.6415	1	chr11:5088001-5088100	AFF3	201374	LONRF2	405931	CHST10	432250	LONRF2	375653	CHST10	413005	AFF3	-427385		{'AFF3'}	44.0252	11_1231	6	68.4211	1	22.7273	1	50	1	33.3333	1	75	1	16.6667	1	67.2515	63.6364	82.381	44.8052	42.7895	54.5013	22.4463	20.8469	27.8797	75.6667	50.7346	24.9321	400	23.541	-3.01	20.531
chr11_5088200	71.1111	60	1	chr11:5088101-5088200	AFF3	201274	LONRF2	405831	CHST10	432150	LONRF2	375553	CHST10	412905	AFF3	-427485		{'AFF3'}	11.1111	11_1231	6	66.6667	1	57.1429	1	54.5455	1	50	1			72.7273	1	67.2515	63.6364	82.381	44.8052	42.7895	54.5013	22.4463	20.8469	27.8797	75.6667	50.7346	24.9321	400	23.541	-3.01	20.531
chr11_5088300	96	72.5	2	chr11:5088201-5088300	AFF3	201174	LONRF2	405731	CHST10	432050	LONRF2	375453	CHST10	412805	AFF3	-427585		{'AFF3'}	23.5	11_1231	6					90	2	57.1429	1			76.3889	2	67.2515	63.6364	82.381	44.8052	42.7895	54.5013	22.4463	20.8469	27.8797	75.6667	50.7346	24.9321	400	23.541	-3.01	20.531
chr11_5215900	80.5416	69.4946	4	chr11:5215801-5215900	AFF3	73574	LONRF2	278131	CHST10	304450	LONRF2	247853	CHST10	285205	NMS	-332904		{'AFF3'}	11.047	11_1254	5	89.7222	4	76.6667	4	42.7083	4	41.5909	4	92.8571	4	90.3846	4	90.3157	49.1319	90.5462	59.7619	27.0455	67.4145	30.5538	22.0865	23.1317	81.5208	50.7473	30.7735	200	24.9919	-3.76938	21.2225
chr11_5216000	82.5	32	1	chr11:5215901-5216000	AFF3	73474	LONRF2	278031	CHST10	304350	LONRF2	247753	CHST10	285105	NMS	-332804		{'AFF3'}	50.5	11_1254	5	90.9091	1	42.8571	1	55.5556	1	12.5	1	88.2353	1	44.4444	1	90.3157	49.1319	90.5462	59.7619	27.0455	67.4145	30.5538	22.0865	23.1317	81.5208	50.7473	30.7735	200	24.9919	-3.76938	21.2225
chr11_6050100	63.4409	43.3333	3	chr11:6050001-6050100	TBC1D8	-15368	RPL31	77869	CNOT11	-114387	TBC1D8	-71872	RPL31	72524	NPAS2	79270		{'TBC1D8'}	20.1075	11_1484	6	96.2963	3	70	2	61.5741	3		0	77.7778	3	50	3	80.2096	65.0042	74.3028	50.3333	23.8095	40.4321	29.8762	41.1947	33.8707	64.809	36.2785	28.5304	300	34.6735	-4.68691	29.9865
chr11_6050200			0	chr11:6050101-6050200	TBC1D8	-15468	RPL31	77969	CNOT11	-114287	TBC1D8	-71972	RPL31	72624	NPAS2	79370		{'TBC1D8'}		11_1484	6													80.2096	65.0042	74.3028	50.3333	23.8095	40.4321	29.8762	41.1947	33.8707	64.809	36.2785	28.5304	300	34.6735	-4.68691	29.9865
chr11_6050300	66.1771	29.2237	3	chr11:6050201-6050300	TBC1D8	-15568	RPL31	78069	CNOT11	-114187	TBC1D8	-72072	RPL31	72724	NPAS2	79470		{'TBC1D8'}	36.9533	11_1484	6	64.1228	3	30.6667	3	68.4343	3	23.8095	3	70.8279	3	30.8642	3	80.2096	65.0042	74.3028	50.3333	23.8095	40.4321	29.8762	41.1947	33.8707	64.809	36.2785	28.5304	300	34.6735	-4.68691	29.9865
chr11_6089800	48.8416	86.6008	2	chr11:6089701-6089800	TBC1D8	-7281	CNOT11	-74687	LOC112448744	86491	LOC112448744	81498	RNF149	87721	CNOT11	-88338		{'TBC1D8'}	-37.7592	11_1494	6	44.4444	2	94.4444	2	50	2	79.7619	2	52.381	2	91.6667	2	53.9282	58.3333	60.8496	90.4915	88.0952	94.1441	-36.5632	-29.7619	-33.2946	57.0519	90.2192	-33.1673	200	33.0897	-2.77732	30.3124
chr11_6089900	65.2622	93.8376	4	chr11:6089801-6089900	TBC1D8	-7381	CNOT11	-74587	LOC112448744	86391	LOC112448744	81398	RNF149	87621	CNOT11	-88238		{'TBC1D8'}	-28.5754	11_1494	6	63.412	4	86.5385	4	66.6667	4	96.4286	4	69.3182	4	96.6216	4	53.9282	58.3333	60.8496	90.4915	88.0952	94.1441	-36.5632	-29.7619	-33.2946	57.0519	90.2192	-33.1673	200	33.0897	-2.77732	30.3124
chr11_6852200	72.973	96.1538	1	chr11:6852101-6852200	IL1R1	-6611	LOC112448931	-25004	IL1R2	162100	LOC112448931	-25089	IL1R1	-63049	IL1R2	123240		{'IL1R1'}	-23.1809	11_1745	6	53.8462	1			60	1		0					59.5443	60.8571	58.7962	95.2941	91.6667	90	-35.7498	-30.8095	-31.2038	67.1217	92.2035	-25.0818	300	32.5129	-2.24173	30.2712
chr11_6852300			0	chr11:6852201-6852300	IL1R1	-6511	LOC112448931	-25104	IL1R2	162200	LOC112448931	-25189	IL1R1	-62949	IL1R2	123340		{'IL1R1'}		11_1745	6													59.5443	60.8571	58.7962	95.2941	91.6667	90	-35.7498	-30.8095	-31.2038	67.1217	92.2035	-25.0818	300	32.5129	-2.24173	30.2712
chr11_6852400	61.2703	88.2531	5	chr11:6852301-6852400	IL1R1	-6411	LOC112448931	-25204	IL1R2	162300	LOC112448931	-25289	IL1R1	-62849	IL1R2	123440		{'IL1R1'}	-26.9828	11_1745	6	65.2424	5	95.2941	5	61.7143	5	91.6667	4	58.7962	5	90	5	59.5443	60.8571	58.7962	95.2941	91.6667	90	-35.7498	-30.8095	-31.2038	67.1217	92.2035	-25.0818	300	32.5129	-2.24173	30.2712
chr11_6906500	47.6923	90.9091	1	chr11:6906401-6906500	IL1R1	30903	LOC112448931	-79304	IL1RL2	-124570	IL1R1	-8749	LOC112448931	-79389	IL1RL2	-150785		{'IL1R1'}	-43.2168	11_1760	5	57.1429	1	85.7143	1	41.1765	1	87.5	1	44.4444	1			58.7935	34.5501	52.4739	91.6841	76.5476	90.8923	-32.8906	-41.9975	-38.4183	49.4389	91.4666	-42.0277	400	37.579	-3.74614	33.8328
chr11_6906600	38.4615	97.9592	1	chr11:6906501-6906600	IL1R1	31003	LOC112448931	-79404	IL1RL2	-124470	IL1R1	-8649	LOC112448931	-79489	IL1RL2	-150685		{'IL1R1'}	-59.4976	11_1760	5	38.0952	1			16.6667	1			33.3333	1	93.3333	1	58.7935	34.5501	52.4739	91.6841	76.5476	90.8923	-32.8906	-41.9975	-38.4183	49.4389	91.4666	-42.0277	400	37.579	-3.74614	33.8328
chr11_6906700	42.214	87.5244	2	chr11:6906601-6906700	IL1R1	31103	LOC112448931	-79504	IL1RL2	-124370	IL1R1	-8549	LOC112448931	-79589	IL1RL2	-150585		{'IL1R1'}	-45.3104	11_1760	5	53.2692	2	92.3684	2	42.8571	2	82.1429	2	41.2088	2	90.4545	2	58.7935	34.5501	52.4739	91.6841	76.5476	90.8923	-32.8906	-41.9975	-38.4183	49.4389	91.4666	-42.0277	400	37.579	-3.74614	33.8328
chr11_6906800	69.3878	89.4737	1	chr11:6906701-6906800	IL1R1	31203	LOC112448931	-79604	IL1RL2	-124270	IL1R1	-8449	LOC112448931	-79689	IL1RL2	-150485		{'IL1R1'}	-20.0859	11_1760	5	86.6667	1	96.9697	1	37.5	1	60	1	90.9091	1	88.8889	1	58.7935	34.5501	52.4739	91.6841	76.5476	90.8923	-32.8906	-41.9975	-38.4183	49.4389	91.4666	-42.0277	400	37.579	-3.74614	33.8328
chr11_7445700	89.7133	69.8061	4	chr11:7445601-7445700	TMEM182	2745	MFSD9	-2804	SLC9A2	110180	MFSD9	-15614	SLC9A2	18814	TMEM182	-57249		{'TMEM182'}	19.9071	11_1916	6	90.8333	4	75.8913	4	91.8129	4	81.5476	4	93.109	4	70.0567	4	91.5104	85.7091	93.737	62.3504	64.3849	54.21	29.16	21.3241	39.527	89.5484	54.7604	34.788	200	29.0749	-7.45519	21.6197
chr11_7445800	89.3835	39.7147	2	chr11:7445701-7445800	TMEM182	2845	MFSD9	-2904	SLC9A2	110280	MFSD9	-15714	SLC9A2	18914	TMEM182	-57149		{'TMEM182'}	49.6688	11_1916	6	92.1875	2	48.8095	2	79.6053	2	47.2222	2	94.3651	2	38.3634	2	91.5104	85.7091	93.737	62.3504	64.3849	54.21	29.16	21.3241	39.527	89.5484	54.7604	34.788	200	29.0749	-7.45519	21.6197
chr11_8784400	93.2222	71.7322	2	chr11:8784301-8784400	LOC112448748	40365	LOC101909778	175575	LOC101903633	192900	LOC112448748	6078	LOC101909778	132433	LOC101903633	177476		{'LOC112448748'}	21.4901	11_2200	5	97.0588	2	90.119	2	80	2	59.7222	2	96.1538	2	82.6389	2	97.7358	81.973	95.9936	76.3416	54.7769	68.3396	21.3942	27.1961	27.6539	93.2806	63.5112	29.7693	200	25.2456	-2.8491	22.3965
chr11_8784500	93.3389	55.2903	3	chr11:8784401-8784500	LOC112448748	40265	LOC101909778	175475	LOC101903633	192800	LOC112448748	5978	LOC101909778	132333	LOC101903633	177376		{'LOC112448748'}	38.0486	11_2200	5	98.4127	3	62.5641	3	83.9461	3	49.8316	3	95.8333	3	54.0404	3	97.7358	81.973	95.9936	76.3416	54.7769	68.3396	21.3942	27.1961	27.6539	93.2806	63.5112	29.7693	200	25.2456	-2.8491	22.3965
chr11_9335200	52.9412	24.5614	1	chr11:9335101-9335200	FHL2	-19112	LOC100848188	45802	LOC100848208	-78569	LOC100848188	39239	FHL2	-66537	C11H2orf49	68369		set()	28.3798	11_2350	5	36.8421	1	18.1818	1	36.3636	1	9.09091	1	76.1905	1	36.8421	1	62.6075	51.936	87.7891	43.4217	19.5735	57.618	19.1858	32.3625	30.1711	69.7988	42.6041	27.1947	500	26.5585	-5.76489	20.7937
chr11_9335300			0	chr11:9335201-9335300	FHL2	-19212	LOC100848188	45902	LOC100848208	-78669	LOC100848188	39339	FHL2	-66637	C11H2orf49	68469		set()		11_2350	5													62.6075	51.936	87.7891	43.4217	19.5735	57.618	19.1858	32.3625	30.1711	69.7988	42.6041	27.1947	500	26.5585	-5.76489	20.7937
chr11_9335400	72.1311	52.6316	1	chr11:9335301-9335400	FHL2	-19312	LOC100848188	46002	LOC100848208	-78769	LOC100848188	39439	FHL2	-66737	C11H2orf49	68569		set()	19.4996	11_2350	5	66.6667	1	60	1	41.6667	1	20	1	95.4545	1	71.4286	1	62.6075	51.936	87.7891	43.4217	19.5735	57.618	19.1858	32.3625	30.1711	69.7988	42.6041	27.1947	500	26.5585	-5.76489	20.7937
chr11_9335500			0	chr11:9335401-9335500	FHL2	-19412	LOC100848188	46102	LOC100848208	-78869	LOC100848188	39539	FHL2	-66837	C11H2orf49	68669		set()		11_2350	5													62.6075	51.936	87.7891	43.4217	19.5735	57.618	19.1858	32.3625	30.1711	69.7988	42.6041	27.1947	500	26.5585	-5.76489	20.7937
chr11_9335600	84.3242	50.6194	3	chr11:9335501-9335600	FHL2	-19512	LOC100848188	46202	LOC100848208	-78969	LOC100848188	39639	FHL2	-66937	C11H2orf49	68769		set()	33.7047	11_2350	5	84.3137	3	52.0833	3	77.7778	3	29.6296	3	91.7222	3	64.5833	3	62.6075	51.936	87.7891	43.4217	19.5735	57.618	19.1858	32.3625	30.1711	69.7988	42.6041	27.1947	500	26.5585	-5.76489	20.7937
chr11_9737200	36.2745	65.0554	2	chr11:9737101-9737200	POLE4	-19286	LOC112448974	22836	HK2	73351	HK2	4244	LOC112448974	22730	POLE4	-30815		set()	-28.7809	11_2413	5	35	2	63.9758	2	38.4615	2	83.9744	2	36.3636	2	75	2	20.4412	25.5983	36.9318	52.5719	73.2295	72.8956	-32.1307	-47.6313	-35.9638	21.7592	57.9655	-36.2062	300	38.0387	-6.59198	31.4468
chr11_9737300	2.17391	71.6981	1	chr11:9737201-9737300	POLE4	-19386	LOC112448974	22936	HK2	73251	HK2	4144	LOC112448974	22830	POLE4	-30915		set()	-69.5242	11_2413	5			70.3704	1	8.33333	1	88.8889	1			90.9091	1	20.4412	25.5983	36.9318	52.5719	73.2295	72.8956	-32.1307	-47.6313	-35.9638	21.7592	57.9655	-36.2062	300	38.0387	-6.59198	31.4468
chr11_9737400	26.8293	37.1429	2	chr11:9737301-9737400	POLE4	-19486	LOC112448974	23036	HK2	73151	HK2	4044	LOC112448974	22930	POLE4	-31015		set()	-10.3136	11_2413	5	5.88235	2	23.3696	2	30	2	46.8254	2	37.5	2	52.7778	2	20.4412	25.5983	36.9318	52.5719	73.2295	72.8956	-32.1307	-47.6313	-35.9638	21.7592	57.9655	-36.2062	300	38.0387	-6.59198	31.4468
chr11_10583400	90.614	44.186	2	chr11:10583301-10583400	TET3	49188	BOLA3	78202	LOC112448751	-94482	TET3	-27064	BOLA3	70250	MOB1A	85364		{'TET3'}	46.428	11_2563	9	84.3891	2	43.75	2	92.1053	2	36.3636	2	95.2381	2	50	2	79.7964	91.8129	95.0501	58.9426	56.1336	62.3237	20.8538	35.6793	32.7264	87.142	60.0609	27.081	300	28.9846	-6.40723	22.5773
chr11_10583500	86.233	72.3063	4	chr11:10583401-10583500	TET3	49088	BOLA3	78302	LOC112448751	-94382	TET3	-27164	BOLA3	70350	MOB1A	85464		{'TET3'}	13.9267	11_2563	9	83.3333	4			91.6667	4	70	4	93.4211	4	71.733	4	79.7964	91.8129	95.0501	58.9426	56.1336	62.3237	20.8538	35.6793	32.7264	87.142	60.0609	27.081	300	28.9846	-6.40723	22.5773
chr11_10583600	84.5789	63.6905	3	chr11:10583501-10583600	TET3	48988	BOLA3	78402	LOC112448751	-94282	TET3	-27264	BOLA3	70450	MOB1A	85564		{'TET3'}	20.8884	11_2563	9	71.6667	3	74.1351	3	91.6667	3	62.037	3	96.4912	3	65.2381	3	79.7964	91.8129	95.0501	58.9426	56.1336	62.3237	20.8538	35.6793	32.7264	87.142	60.0609	27.081	300	28.9846	-6.40723	22.5773
chr11_10829300	29.5597	94.3254	3	chr11:10829201-10829300	C11H2orf78	11690	STAMBP	-11806	DUSP11	-18968	C11H2orf78	4115	DUSP11	-34953	STAMBP	-36028		set()	-64.7656	11_2612	6	27.2727	3	94.4444	3	33.3333	3	92.8571	3	31.25	3			43.4512	46.6667	45.3869	90.812	87.8205	94.0476	-47.3608	-41.1538	-48.6607	43.5368	90.8305	-47.2937	200	45.604	-3.27565	42.3283
chr11_10829400	57.5139	87.3357	3	chr11:10829301-10829400	C11H2orf78	11590	STAMBP	-11906	DUSP11	-18868	C11H2orf78	4015	DUSP11	-34853	STAMBP	-36128		set()	-29.8218	11_2612	6	59.6296	3	87.1795	3	60	3	82.7839	3	59.5238	3	94.0476	3	43.4512	46.6667	45.3869	90.812	87.8205	94.0476	-47.3608	-41.1538	-48.6607	43.5368	90.8305	-47.2937	200	45.604	-3.27565	42.3283
chr11_10836400	41.25	94.5175	2	chr11:10836301-10836400	C11H2orf78	4590	DUSP11	-11868	STAMBP	-18906	C11H2orf78	-2985	DUSP11	-27853	LOC112448897	31892		{'C11H2orf78'}	-53.2675	11_2614	8	34.6154	2	90	2	80	1	96.1538	2	50	2	96.1538	2	45.1655	53.3333	57.7778	86.1111	90.3679	93.8374	-40.9456	-37.0345	-36.0596	50.5023	91.0477	-40.5454	300	37.9558	-2.11132	35.8445
chr11_10836500			0	chr11:10836401-10836500	C11H2orf78	4490	DUSP11	-11768	STAMBP	-19006	C11H2orf78	-3085	DUSP11	-27753	LOC112448897	31792		{'C11H2orf78'}		11_2614	8													45.1655	53.3333	57.7778	86.1111	90.3679	93.8374	-40.9456	-37.0345	-36.0596	50.5023	91.0477	-40.5454	300	37.9558	-2.11132	35.8445
chr11_10836600	59.7546	87.5778	6	chr11:10836501-10836600	C11H2orf78	4390	DUSP11	-11668	STAMBP	-19106	C11H2orf78	-3185	DUSP11	-27653	LOC112448897	31692		{'C11H2orf78'}	-27.8232	11_2614	8	55.7157	6	82.2222	3	26.6667	3	84.5819	6	65.5556	6	91.521	6	45.1655	53.3333	57.7778	86.1111	90.3679	93.8374	-40.9456	-37.0345	-36.0596	50.5023	91.0477	-40.5454	300	37.9558	-2.11132	35.8445
chr11_11309800	31.9378	90.4543	3	chr11:11309701-11309800	LOC101903097	16422	RAB11FIP5	-16502	MIR2294	-17586	LOC101903097	-5948	MIR2294	-17649	RAB11FIP5	-59917		{'LOC101903097'}	-58.5165	11_2692	6	33.3333	3	91.9118	3	31.9444	3	82.381	3	29.1667	3	98.2456	3	47.619	47.4537	46.8056	91.9118	71.746	94.2407	-44.2927	-24.2923	-47.4351	45.9887	88.1317	-42.143	200	37.0937	-10.2495	26.8442
chr11_11309900	60.0397	85.8092	3	chr11:11309801-11309900	LOC101903097	16322	RAB11FIP5	-16402	MIR2294	-17486	LOC101903097	-6048	MIR2294	-17549	RAB11FIP5	-59817		{'LOC101903097'}	-25.7695	11_2692	6	61.9048	3			62.963	3	61.1111	3	64.4444	3	90.2357	3	47.619	47.4537	46.8056	91.9118	71.746	94.2407	-44.2927	-24.2923	-47.4351	45.9887	88.1317	-42.143	200	37.0937	-10.2495	26.8442
chr11_11383800	45.6013	96.3878	4	chr11:11383701-11383800	SFXN5	12058	MIR2294	56414	RAB11FIP5	57476	RAB11FIP5	14083	MIR2294	56351	LOC101903097	-79948		{'SFXN5'}	-50.7865	11_2719	5	46.8498	4	99.2188	4	50	4	93.0556	4	41.2254	4	96.689	4	53.0545	48.0769	66.6127	87.5404	77.7778	94.3445	-34.4859	-29.7009	-27.7318	57.3077	88.3038	-30.9961	300	30.5115	-2.83609	27.6754
chr11_11383900			0	chr11:11383801-11383900	SFXN5	12158	MIR2294	56514	RAB11FIP5	57576	RAB11FIP5	14183	MIR2294	56451	LOC101903097	-80048		{'SFXN5'}		11_2719	5													53.0545	48.0769	66.6127	87.5404	77.7778	94.3445	-34.4859	-29.7009	-27.7318	57.3077	88.3038	-30.9961	300	30.5115	-2.83609	27.6754
chr11_11384000	69.0141	80.2198	1	chr11:11383901-11384000	SFXN5	12258	MIR2294	56614	RAB11FIP5	57676	RAB11FIP5	14283	MIR2294	56551	LOC101903097	-80148		{'SFXN5'}	-11.2057	11_2719	5	59.2593	1	75.8621	1	46.1538	1	62.5	1	92	1	92	1	53.0545	48.0769	66.6127	87.5404	77.7778	94.3445	-34.4859	-29.7009	-27.7318	57.3077	88.3038	-30.9961	300	30.5115	-2.83609	27.6754
chr11_12447200	57.8049	84.8263	2	chr11:12447101-12447200	CYP26B1	69570	LOC112448959	-251669	LOC104973297	376637	CYP26B1	50680	EXOC6B	99601	LOC112448959	-251776		set()	-27.0214	11_2870	5	39.5928	2	87.5	2	33.3333	2			49.2857	2		0	52.2177	49.4444	52.1429	91.1859	81.5476	86.6667	-38.9682	-32.1032	-34.5238	58.4967	85.523	-27.0262	300	35.0853	-2.84293	32.2424
chr11_12447300			0	chr11:12447201-12447300	CYP26B1	69670	LOC112448959	-251569	LOC104973297	376537	CYP26B1	50780	EXOC6B	99701	LOC112448959	-251676		set()		11_2870	5													52.2177	49.4444	52.1429	91.1859	81.5476	86.6667	-38.9682	-32.1032	-34.5238	58.4967	85.523	-27.0262	300	35.0853	-2.84293	32.2424
chr11_12447400	59.1886	86.2197	3	chr11:12447301-12447400	CYP26B1	69770	LOC112448959	-251469	LOC104973297	376437	CYP26B1	50880	EXOC6B	99801	LOC112448959	-251576		set()	-27.0311	11_2870	5	64.8427	3	94.8718	3	65.5556	3	81.5476	3	55	3	86.6667	3	52.2177	49.4444	52.1429	91.1859	81.5476	86.6667	-38.9682	-32.1032	-34.5238	58.4967	85.523	-27.0262	300	35.0853	-2.84293	32.2424
chr11_12677900	79.3651	31.8057	2	chr11:12677801-12677900	LOC112448959	-20969	LOC104973297	145937	LOC107131325	146788	LOC112448959	-21076	LOC107131325	77649	LOC104973297	143342		set()	47.5594	11_2930	5	81.6667	2	38.8889	2			38.0952	2	67.3913	2	23.4375	2	84.0046	73.1779	56.5793	54.7917	40.6349	34.5642	29.213	32.543	22.015	71.4853	39.3932	32.0921	300	27.5582	-4.39366	23.1645
chr11_12678000			0	chr11:12677901-12678000	LOC112448959	-20869	LOC104973297	145837	LOC107131325	146688	LOC112448959	-20976	LOC107131325	77549	LOC104973297	143242		set()		11_2930	5													84.0046	73.1779	56.5793	54.7917	40.6349	34.5642	29.213	32.543	22.015	71.4853	39.3932	32.0921	300	27.5582	-4.39366	23.1645
chr11_12678100	63.6054	46.9807	3	chr11:12678001-12678100	LOC112448959	-20769	LOC104973297	145737	LOC107131325	146588	LOC112448959	-20876	LOC107131325	77449	LOC104973297	143142		set()	16.6248	11_2930	5	86.3426	3	70.6944	3	73.1779	3	43.1746	3	45.7672	3	45.691	3	84.0046	73.1779	56.5793	54.7917	40.6349	34.5642	29.213	32.543	22.015	71.4853	39.3932	32.0921	300	27.5582	-4.39366	23.1645
chr11_12752300	33.7349	89.4737	1	chr11:12752201-12752300	LOC112448959	53431	LOC104973297	71537	LOC107131325	72388	LOC107131325	3249	LOC112448959	53324	LOC104973297	68942		set()	-55.7387	11_2950	5	34.7826	1	91.1765	1	19.2308	1	90.4762	1	43.75	1	85	1	53.5982	43.2115	57.9359	93.5049	91.6667	90.1461	-39.9067	-48.4551	-32.2102	51.111	91.2462	-40.1352	200	39.6393	-6.63501	33.0043
chr11_12752400	68.487	93.0187	4	chr11:12752301-12752400	LOC112448959	53531	LOC104973297	71437	LOC107131325	72288	LOC107131325	3149	LOC112448959	53424	LOC104973297	68842		set()	-24.5317	11_2950	5	72.4138	4	95.8333	4	67.1923	4	92.8571	4	72.1218	4	95.2922	4	53.5982	43.2115	57.9359	93.5049	91.6667	90.1461	-39.9067	-48.4551	-32.2102	51.111	91.2462	-40.1352	200	39.6393	-6.63501	33.0043
chr11_13413700	91.4369	34.6939	2	chr11:13413601-13413700	LOC112448753	2897	NAGK	-6721	TEX261	-15224	LOC112448753	205	NAGK	-17045	PAIP2B	20044	{'LOC112448753'}	set()	56.743	11_3103	6	65.1442	2	18.75	2			37.5	2	97.5	2	39.5833	2	72.0337	95.9936	94.9425	39.5833	18.75	44.9405	32.4504	77.2436	50.0021	89.3448	43.3503	45.9944	400	50.0445	-18.4288	31.6157
chr11_13413800	84.6007	49.1071	2	chr11:13413701-13413800	LOC112448753	2997	NAGK	-6821	TEX261	-15124	LOC112448753	305	NAGK	-17145	PAIP2B	20144	{'LOC112448753'}	set()	35.4935	11_3103	6	64.1148	2	50	2	96.1538	2	0	1	94.8276	2	48.5714	2	72.0337	95.9936	94.9425	39.5833	18.75	44.9405	32.4504	77.2436	50.0021	89.3448	43.3503	45.9944	400	50.0445	-18.4288	31.6157
chr11_13413900			0	chr11:13413801-13413900	LOC112448753	3097	NAGK	-6921	TEX261	-15024	LOC112448753	405	NAGK	-17245	PAIP2B	20244	{'LOC112448753'}	set()		11_3103	6													72.0337	95.9936	94.9425	39.5833	18.75	44.9405	32.4504	77.2436	50.0021	89.3448	43.3503	45.9944	400	50.0445	-18.4288	31.6157
chr11_13414000	91.9968	46.25	2	chr11:13413901-13414000	LOC112448753	3197	NAGK	-7021	TEX261	-14924	LOC112448753	505	NAGK	-17345	PAIP2B	20344	{'LOC112448753'}	set()	45.7468	11_3103	6	86.8421	2	50	2	95.8333	2		0	92.5	2	46.6667	2	72.0337	95.9936	94.9425	39.5833	18.75	44.9405	32.4504	77.2436	50.0021	89.3448	43.3503	45.9944	400	50.0445	-18.4288	31.6157
chr11_15408800	54.0851	76.2097	2	chr11:15408701-15408800	LTBP1	-65135	TTC27	220298	BIRC6	447641	TTC27	46419	BIRC6	234028	YIPF4	481822		set()	-22.1246	11_3394	5	61.4973	2	94.4444	2	38.8889	2	75	2	53.5714	2	73.3333	2	61.0517	48.6111	59.1387	93.6508	73.6111	82.963	-32.5991	-25	-23.8243	57.5981	80.1534	-22.5553	300	26.8775	-3.8891	22.9884
chr11_15408900			0	chr11:15408801-15408900	LTBP1	-65035	TTC27	220398	BIRC6	447741	TTC27	46519	BIRC6	234128	YIPF4	481922		set()		11_3394	5													61.0517	48.6111	59.1387	93.6508	73.6111	82.963	-32.5991	-25	-23.8243	57.5981	80.1534	-22.5553	300	26.8775	-3.8891	22.9884
chr11_15409000	61.1111	84.0972	3	chr11:15408901-15409000	LTBP1	-64935	TTC27	220498	BIRC6	447841	TTC27	46619	BIRC6	234228	YIPF4	482022		set()	-22.9861	11_3394	5	60.6061	3	92.8571	3	58.3333	3	72.2222	3	64.7059	3	92.5926	3	61.0517	48.6111	59.1387	93.6508	73.6111	82.963	-32.5991	-25	-23.8243	57.5981	80.1534	-22.5553	300	26.8775	-3.8891	22.9884
chr11_17826000	69.7674	51.1628	1	chr11:17825901-17826000	LOC112448906	430890	LOC112448869	-464660	CRIM1	-987333	LOC112448906	430828	LOC112448869	-489001		inf		set()	18.6047	11_3759	6	78.5714	1	69.2308	1	57.8947	1	56.25	1	80	1	25	1	88.5507	80.7435	84.127	62.6049	44.6181	62.6282	25.9458	36.1255	21.4988	84.3971	53.438	30.959	400	27.2123	-6.12229	21.09
chr11_17826100	86.6667	30.9524	1	chr11:17826001-17826100	LOC112448906	430990	LOC112448869	-464560	CRIM1	-987233	LOC112448906	430928	LOC112448869	-488901		inf		set()	55.7143	11_3759	6	90.9091	1	31.25	1	91.6667	1	9.09091	1	85.7143	1	53.8462	1	88.5507	80.7435	84.127	62.6049	44.6181	62.6282	25.9458	36.1255	21.4988	84.3971	53.438	30.959	400	27.2123	-6.12229	21.09
chr11_17826200	91.5708	60.6692	3	chr11:17826101-17826200	LOC112448906	431090	LOC112448869	-464460	CRIM1	-987133	LOC112448906	431028	LOC112448869	-488801		inf		set()	30.9016	11_3759	6	95.8333	3	73.0159	3	88.4127	3	49.4949	3	86.6667	3	91.6667	2	88.5507	80.7435	84.127	62.6049	44.6181	62.6282	25.9458	36.1255	21.4988	84.3971	53.438	30.959	400	27.2123	-6.12229	21.09
chr11_17826300	89.5833	70.9677	1	chr11:17826201-17826300	LOC112448906	431190	LOC112448869	-464360	CRIM1	-987033	LOC112448906	431128	LOC112448869	-488701		inf		set()	18.6156	11_3759	6	88.8889	1	76.9231	1	85	1	63.6364	1			80	1	88.5507	80.7435	84.127	62.6049	44.6181	62.6282	25.9458	36.1255	21.4988	84.3971	53.438	30.959	400	27.2123	-6.12229	21.09
chr11_22357400	28.8866	80.2224	5	chr11:22357301-22357400	LOC112448760	-143914	THUMPD2	-276590	TMEM178A	358230	SLC8A1	50014	LOC112448760	-188331	THUMPD2	-308676		set()	-51.3358	11_4411	7	29.8398	5	86.6667	5	25.7143	5	92.1818	5	26.8889	5	74.2857	5	49.5353	46.1905	46.7778	85	92.2448	79.6429	-35.4647	-46.0543	-32.8651	47.1868	81.3832	-34.1963	200	37.7225	-5.70431	32.0182
chr11_22357500	65.487	82.5439	2	chr11:22357401-22357500	LOC112448760	-143814	THUMPD2	-276690	TMEM178A	358330	SLC8A1	49914	LOC112448760	-188231	THUMPD2	-308776		set()	-17.0569	11_4411	7	69.2308	2	83.3333	2	66.6667	2	92.3077	2	66.6667	2	85	2	49.5353	46.1905	46.7778	85	92.2448	79.6429	-35.4647	-46.0543	-32.8651	47.1868	81.3832	-34.1963	200	37.7225	-5.70431	32.0182
chr11_23520400	67.0098	85.9452	3	chr11:23520301-23520400	SLC8A1	-665384	LOC104973311	668167	LOC112448761	694700	LOC112448761	583160	LOC104973311	651170	PKDCC	-954536		set()	-18.9354	11_4573	6	72.0987	3	90.7407	3	58.3333	3	93.6111	3	73.3333	3	95.2381	3	66.0493	63.1524	54.127	87.6781	87.2601	86.5079	-21.6287	-24.1077	-32.381	59.5972	81.8724	-22.2751	200	25.6542	-4.59713	21.0571
chr11_23520500	52.1847	77.7996	3	chr11:23520401-23520500	SLC8A1	-665484	LOC104973311	668267	LOC112448761	694600	LOC112448761	583060	LOC104973311	651270	PKDCC	-954436		set()	-25.6149	11_4573	6	60	3	84.6154	3	67.9714	3	80.9091	3	34.9206	3	77.7778	3	66.0493	63.1524	54.127	87.6781	87.2601	86.5079	-21.6287	-24.1077	-32.381	59.5972	81.8724	-22.2751	200	25.6542	-4.59713	21.0571
chr11_26460800	77.6667	92.9065	2	chr11:26460701-26460800	SLC10A6	8512	LOC112448972	35791	PTPN13	74427	SLC10A6	-19503	PTPN13	28534	LOC112448972	35687		{'PPM1B', 'SLC10A6'}	-15.2398	11_5066	5	77.2727	2	97.619	2	83.3333	2	94.4444	2	81.25	2	84.6154	2	65.0253	61.5079	57.2917	97.5275	85.101	80.9982	-32.5022	-23.5931	-23.7065	63.3735	86.8322	-23.4588	300	26.2939	-4.17333	22.1206
chr11_26460900			0	chr11:26460801-26460900	SLC10A6	8412	LOC112448972	35891	PTPN13	74527	SLC10A6	-19603	PTPN13	28634	LOC112448972	35787		{'PPM1B', 'SLC10A6'}		11_5066	5													65.0253	61.5079	57.2917	97.5275	85.101	80.9982	-32.5022	-23.5931	-23.7065	63.3735	86.8322	-23.4588	300	26.2939	-4.17333	22.1206
chr11_26461000	49.0803	80.758	3	chr11:26460901-26461000	SLC10A6	8312	LOC112448972	35991	PTPN13	74627	SLC10A6	-19703	PTPN13	28734	LOC112448972	35887		{'PPM1B', 'SLC10A6'}	-31.6777	11_5066	5	52.7778	3	97.4359	3	39.6825	3	75.7576	3	33.3333	1	77.381	3	65.0253	61.5079	57.2917	97.5275	85.101	80.9982	-32.5022	-23.5931	-23.7065	63.3735	86.8322	-23.4588	300	26.2939	-4.17333	22.1206
chr11_27305300	85.873	37.5975	3	chr11:27305201-27305300	SIX3	-52560	LOC107132919	54913	LOC112448771	-95587	LOC107132919	40206	SIX3	-65163	LOC112448771	-101571		set()	48.2755	11_5182	10	85.7516	3	20	1		0	13.3929	2	91.6667	3	47.1029	3	91.3491	70.6122	89.5474	52.432	37.6063	64.7365	38.9171	33.006	24.8109	87.7502	56.4058	31.3443	200	31.7048	-5.78394	25.9209
chr11_27305400	89.6273	75.2141	7	chr11:27305301-27305400	SIX3	-52460	LOC107132919	54813	LOC112448771	-95687	LOC107132919	40106	SIX3	-65063	LOC112448771	-101671		set()	14.4132	11_5182	10	96.9465	7	84.8639	7	70.6122	7	61.8197	7	87.428	7	82.37	7	91.3491	70.6122	89.5474	52.432	37.6063	64.7365	38.9171	33.006	24.8109	87.7502	56.4058	31.3443	200	31.7048	-5.78394	25.9209
chr11_29235600	94.1176	51.8519	1	chr11:29235501-29235600	LOC112448772	-2948	SOCS5	92002	LOC112448940	-106350	LOC112448772	-8324	SOCS5	23519	LOC112448940	-106455		set()	42.2658	11_5519	10			66.6667	1	85.7143	1	20	1	90	1	70	1	93.2372	76.2368	86.816	68.8889	45.5556	56.3889	24.3483	30.6812	30.4271	89.1172	50.2591	38.8581	500	28.327	-2.92732	25.3997
chr11_29235700			2	chr11:29235601-29235700	LOC112448772	-2848	SOCS5	92102	LOC112448940	-106450	LOC112448772	-8224	SOCS5	23619	LOC112448940	-106555		set()		11_5519	10			90	2			75	2					93.2372	76.2368	86.816	68.8889	45.5556	56.3889	24.3483	30.6812	30.4271	89.1172	50.2591	38.8581	500	28.327	-2.92732	25.3997
chr11_29235800	81.4286	43.1818	2	chr11:29235701-29235800	LOC112448772	-2748	SOCS5	92202	LOC112448940	-106550	LOC112448772	-8124	SOCS5	23719	LOC112448940	-106655		set()	38.2468	11_5519	10			50	2	60.7143	2	41.6667	2	79.0789	2	44.4444	2	93.2372	76.2368	86.816	68.8889	45.5556	56.3889	24.3483	30.6812	30.4271	89.1172	50.2591	38.8581	500	28.327	-2.92732	25.3997
chr11_29235900	91.1058	47.5	2	chr11:29235801-29235900	LOC112448772	-2648	SOCS5	92302	LOC112448940	-106650	LOC112448772	-8024	SOCS5	23819	LOC112448940	-106755		set()	43.6058	11_5519	10	88.141	2		0	80	2		0			44.4444	2	93.2372	76.2368	86.816	68.8889	45.5556	56.3889	24.3483	30.6812	30.4271	89.1172	50.2591	38.8581	500	28.327	-2.92732	25.3997
chr11_29236000	89.8168	58.5026	3	chr11:29235901-29236000	LOC112448772	-2548	SOCS5	92402	LOC112448940	-106750	LOC112448772	-7924	SOCS5	23919	LOC112448940	-106855		set()	31.3143	11_5519	10	98.3333	3		0	78.5185	3		0	91.369	3	66.6667	3	93.2372	76.2368	86.816	68.8889	45.5556	56.3889	24.3483	30.6812	30.4271	89.1172	50.2591	38.8581	500	28.327	-2.92732	25.3997
chr11_29660000	70.2256	90.3597	4	chr11:29659901-29660000	CALM2	-65686	STPG4	-81677	EPCAM	-122763	CALM2	-78621	STPG4	-116792	EPCAM	-133451		set()	-20.1342	11_5611	10	69.9342	4	88.4091	4	66.6667	3	90.0641	4	75	4	95.8333	4	60.9629	59.2262	57.6768	83.0778	81.263	90.2778	-22.1149	-22.0368	-32.601	57.549	85.9627	-28.4137	400	25.1394	-4.96173	20.1776
chr11_29660100			0	chr11:29660001-29660100	CALM2	-65786	STPG4	-81777	EPCAM	-122663	CALM2	-78721	STPG4	-116892	EPCAM	-133351		set()		11_5611	10													60.9629	59.2262	57.6768	83.0778	81.263	90.2778	-22.1149	-22.0368	-32.601	57.549	85.9627	-28.4137	400	25.1394	-4.96173	20.1776
chr11_29660200	50	89.5833	2	chr11:29660101-29660200	CALM2	-65886	STPG4	-81877	EPCAM	-122563	CALM2	-78821	STPG4	-116992	EPCAM	-133251		set()	-39.5833	11_5611	10	50	2	81.25	2		0	83.3333	2	50	2			60.9629	59.2262	57.6768	83.0778	81.263	90.2778	-22.1149	-22.0368	-32.601	57.549	85.9627	-28.4137	400	25.1394	-4.96173	20.1776
chr11_29660300	52.4214	77.945	4	chr11:29660201-29660300	CALM2	-65986	STPG4	-81977	EPCAM	-122463	CALM2	-78921	STPG4	-117092	EPCAM	-133151		set()	-25.5236	11_5611	10	62.9545	4	79.5743	4	51.7857	4	70.3914	4	48.0303	4	84.7222	4	60.9629	59.2262	57.6768	83.0778	81.263	90.2778	-22.1149	-22.0368	-32.601	57.549	85.9627	-28.4137	400	25.1394	-4.96173	20.1776
chr11_29783800	80.7692	56.9231	1	chr11:29783701-29783800	EPCAM	1037	LOC112448925	18329	MSH2	-21181	EPCAM	-9651	LOC112448925	18194	MSH2	-102464	{'EPCAM'}	{'EPCAM'}	23.8462	11_5638	7	93.3333	1	73.6842	1	50	1			90.9091	1	63.1579	1	88.3442	26.6688	84.6727	58.1595	5.51282	61.9614	30.1847	21.156	22.7113	70.4476	48.4306	22.017	400	24.3868	-3.94104	20.4457
chr11_29783900	61.8235	50.2747	2	chr11:29783801-29783900	EPCAM	1137	LOC112448925	18229	MSH2	-21081	EPCAM	-9551	LOC112448925	18094	MSH2	-102364	{'EPCAM'}	{'EPCAM'}	11.5488	11_5638	7	83.4416	2	59.63	2	12.1324	2			85.2355	2	67.0455	2	88.3442	26.6688	84.6727	58.1595	5.51282	61.9614	30.1847	21.156	22.7113	70.4476	48.4306	22.017	400	24.3868	-3.94104	20.4457
chr11_29784000	65.2753	33.5049	2	chr11:29783901-29784000	EPCAM	1237	LOC112448925	18129	MSH2	-20981	EPCAM	-9451	LOC112448925	17994	MSH2	-102264	{'EPCAM'}	{'EPCAM'}	31.7704	11_5638	7	88.4409	2	43.3239	2	20.1923	2	3.33333	2	71.2418	2	43.1667	2	88.3442	26.6688	84.6727	58.1595	5.51282	61.9614	30.1847	21.156	22.7113	70.4476	48.4306	22.017	400	24.3868	-3.94104	20.4457
chr11_29784100	73.9223	53.0195	2	chr11:29784001-29784100	EPCAM	1337	LOC112448925	18029	MSH2	-20881	EPCAM	-9351	LOC112448925	17894	MSH2	-102164	{'EPCAM'}	{'EPCAM'}	20.9028	11_5638	7	88.1609	2	56	2	24.3506	2	7.69231	2	91.3043	2	74.4755	2	88.3442	26.6688	84.6727	58.1595	5.51282	61.9614	30.1847	21.156	22.7113	70.4476	48.4306	22.017	400	24.3868	-3.94104	20.4457
chr11_31178000	38.806	87.3239	1	chr11:31177901-31178000	LHCGR	-137656	GTF2A1L	261317	FSHR	272384	FSHR	77648	LHCGR	-193426	GTF2A1L	212647		set()	-48.518	11_5821	6	37.5	1	88.8889	1	50	1	93.75	1	20	1	80	1	41.8407	51.1179	38.6866	84.0342	80.7652	75.0399	-42.1936	-29.6473	-36.3533	45.8065	78.2532	-32.4467	400	35.6937	-5.12605	30.5677
chr11_31178100	49.1942	76.8254	2	chr11:31178001-31178100	LHCGR	-137756	GTF2A1L	261417	FSHR	272284	FSHR	77548	LHCGR	-193526	GTF2A1L	212747		set()	-27.6312	11_5821	6	46.9697	2	81.25	2	48.6275	2	77.6442	2	53.9773	2	74.3158	2	41.8407	51.1179	38.6866	84.0342	80.7652	75.0399	-42.1936	-29.6473	-36.3533	45.8065	78.2532	-32.4467	400	35.6937	-5.12605	30.5677
chr11_31178200	57.971	69.697	2	chr11:31178101-31178200	LHCGR	-137856	GTF2A1L	261517	FSHR	272184	FSHR	77448	LHCGR	-193626	GTF2A1L	212847		set()	-11.726	11_5821	6	61.1538	2	89.5275	2	55.8442	2	81.6667	2	50	2	57.6087	2	41.8407	51.1179	38.6866	84.0342	80.7652	75.0399	-42.1936	-29.6473	-36.3533	45.8065	78.2532	-32.4467	400	35.6937	-5.12605	30.5677
chr11_31178300	37.2549	79.1667	1	chr11:31178201-31178300	LHCGR	-137956	GTF2A1L	261617	FSHR	272084	FSHR	77348	LHCGR	-193726	GTF2A1L	212947		set()	-41.9118	11_5821	6	21.7391	1	76.4706	1	50	1	70	1	30.7692	1	88.2353	1	41.8407	51.1179	38.6866	84.0342	80.7652	75.0399	-42.1936	-29.6473	-36.3533	45.8065	78.2532	-32.4467	400	35.6937	-5.12605	30.5677
chr11_32314800	45.7143	81.6195	2	chr11:32314701-32314800	NRXN1	28408	FSHR	-864263		inf	NRXN1	-36532		inf		inf		{'NRXN1'}	-35.9052	11_5982	5	41.1765	2	83.6453	2	50	2	88.4615	2	50	2	75	2	30.719	37.5661	50	77.892	67.7266	82.2727	-47.173	-30.1604	-32.2727	41.1954	71.8598	-30.6644	400	35.8087	-7.57122	28.2375
chr11_32314900			0	chr11:32314801-32314900	NRXN1	28308	FSHR	-864363		inf	NRXN1	-36632		inf		inf		{'NRXN1'}		11_5982	5													30.719	37.5661	50	77.892	67.7266	82.2727	-47.173	-30.1604	-32.2727	41.1954	71.8598	-30.6644	400	35.8087	-7.57122	28.2375
chr11_32315000	38.9831	82.678	2	chr11:32314901-32315000	NRXN1	28208	FSHR	-864463		inf	NRXN1	-36732		inf		inf		{'NRXN1'}	-43.6949	11_5982	5	33.3333	2	83.3641	2	40.4762	2	88.0515	2	50	2	90	2	30.719	37.5661	50	77.892	67.7266	82.2727	-47.173	-30.1604	-32.2727	41.1954	71.8598	-30.6644	400	35.8087	-7.57122	28.2375
chr11_32315100	38.8889	51.2821	1	chr11:32315001-32315100	NRXN1	28108	FSHR	-864563		inf	NRXN1	-36832		inf		inf		{'NRXN1'}	-12.3932	11_5982	5	17.6471	1	66.6667	1	22.2222	1	26.6667	1			81.8182	1	30.719	37.5661	50	77.892	67.7266	82.2727	-47.173	-30.1604	-32.2727	41.1954	71.8598	-30.6644	400	35.8087	-7.57122	28.2375
chr11_37279300	35.7143	64.5833	2	chr11:37279201-37279300	SPTBN1	5125	MIR2296	50866	MIR2297	88128	MIR2296	50796	MIR2297	88055	LOC112448773	-102910		{'SPTBN1'}	-28.869	11_6641	5	45.6522	2	93.75	2	19.2308	2	50	2	31.8182	2	50	2	55.3854	25.1709	47.5758	91.6118	53.5714	73.3333	-36.2264	-28.4005	-25.7576	47.8898	72.5251	-24.6353	200	29.8139	-4.44506	25.3688
chr11_37279400	60.0652	80.4668	3	chr11:37279301-37279400	SPTBN1	5225	MIR2296	50766	MIR2297	88028	MIR2296	50696	MIR2297	87955	LOC112448773	-103010		{'SPTBN1'}	-20.4016	11_6641	5	65.1187	3	89.4737	3	31.1111	3	57.1429	3	63.3333	3	96.6667	3	55.3854	25.1709	47.5758	91.6118	53.5714	73.3333	-36.2264	-28.4005	-25.7576	47.8898	72.5251	-24.6353	200	29.8139	-4.44506	25.3688
chr11_41296700	61.1111	90.8582	3	chr11:41296601-41296700	LOC107132926	-47712	FANCL	-410355	VRK2	571311	LOC107132926	-394593	VRK2	498877	FANCL	-499179		set()	-29.7471	11_7110	7	65	3	93.9988	3	61.1779	3	98.0392	3	56.7521	3	90.4762	3	70	65.1898	59.6261	96.5364	94.424	79.0923	-26.5364	-29.2342	-19.4662	64.4573	88.1873	-23.7301	200	24.7175	-4.1188	20.5987
chr11_41296800	67.8034	85.5165	4	chr11:41296701-41296800	LOC107132926	-47612	FANCL	-410455	VRK2	571411	LOC107132926	-394493	VRK2	498977	FANCL	-499279		set()	-17.713	11_7110	7	75	4	99.0741	4	69.2017	4	90.8088	4	62.5	4	67.7083	4	70	65.1898	59.6261	96.5364	94.424	79.0923	-26.5364	-29.2342	-19.4662	64.4573	88.1873	-23.7301	200	24.7175	-4.1188	20.5987
chr11_42399200	86.424	42.3016	3	chr11:42399101-42399200	LOC112448775	708768	BCL11A	825832	LOC104973361	943615	LOC112448775	703293	LOC107132926	707907	BCL11A	809155		set()	44.1224	11_7294	6	97.4359	3	58.3333	3	87.5	3	24.4444	3	85.1852	3	55.5556	3	97.6763	88.4559	84.127	66.6667	24.4444	55.5556	31.0096	64.0114	28.5714	88.0939	59.1826	28.9113	200	38.4204	-16.1626	22.2578
chr11_42399300	89.7638	76.0635	3	chr11:42399201-42399300	LOC112448775	708668	BCL11A	825732	LOC104973361	943515	LOC112448775	703193	LOC107132926	708007	BCL11A	809055		set()	13.7003	11_7294	6	97.9167	3	75	3	89.4118	3		0	83.0688	3		0	97.6763	88.4559	84.127	66.6667	24.4444	55.5556	31.0096	64.0114	28.5714	88.0939	59.1826	28.9113	200	38.4204	-16.1626	22.2578
chr11_49770200	73.5043	48.2624	3	chr11:49770101-49770200	TGOLN2	-104452	TCF7L1	106557	RETSAT	128001	TCF7L1	-96048	TGOLN2	-113057	RETSAT	113271		{'TCF7L1'}	25.2419	11_8788	5	73.8744	3	23.8095	3	73.4127	3	60.0505	3	75.9829	3	57.7778	3	77.684	80.4563	78.9637	32.493	44.311	51.6162	45.191	36.1454	27.3475	77.6089	44.2292	33.3797	200	35.4819	-7.28479	28.1972
chr11_49770300	81.7136	40.1961	2	chr11:49770201-49770300	TGOLN2	-104552	TCF7L1	106457	RETSAT	128101	TCF7L1	-96148	TGOLN2	-113157	RETSAT	113371		{'TCF7L1'}	41.5175	11_8788	5	81.4935	2	41.1765	2	87.5	2	28.5714	2	81.9444	2	45.4545	2	77.684	80.4563	78.9637	32.493	44.311	51.6162	45.191	36.1454	27.3475	77.6089	44.2292	33.3797	200	35.4819	-7.28479	28.1972
chr11_52969500	85.5489	42.5265	2	chr11:52969401-52969500	LOC112448898	-409386		inf		inf	LOC112448898	-409492		inf		inf		set()	43.0225	11_9263	6	84.4615	2	43.3333	2	92.1053	2	33.3333	2	94.4444	2	50	2	89.1653	92.5804	94.5437	60.5653	56.9444	67.5	28.6	35.636	27.0437	87.8077	59.5289	28.2789	200	30.2069	-3.73801	26.4689
chr11_52969600	90.0666	76.5313	4	chr11:52969501-52969600	LOC112448898	-409486		inf		inf	LOC112448898	-409592		inf		inf		set()	13.5352	11_9263	6	93.869	4	77.7972	4	93.0556	4	80.5556	4	94.6429	4	85	4	89.1653	92.5804	94.5437	60.5653	56.9444	67.5	28.6	35.636	27.0437	87.8077	59.5289	28.2789	200	30.2069	-3.73801	26.4689
chr11_62812700	90.5888	76.9892	2	chr11:62812601-62812700	LGALSL	-45959	LOC101902983	46402	LOC112448802	48267	LOC101902939	43886	LOC112448802	47134	LGALSL	-53976		{'LOC101902983'}	13.5996	11_10574	6	97.2222	2	87.2917	2	86.6667	2	67.8571	2	94.4444	2	75	2	97.7778	89.1667	95.8333	76.3839	53.373	67.5	21.3938	35.7937	28.3333	93.4756	66.402	27.0736	200	27.891	-5.87998	22.011
chr11_62812800	96.3624	55.8148	4	chr11:62812701-62812800	LGALSL	-45859	LOC101902983	46302	LOC112448802	48167	LOC101902939	43986	LOC112448802	47034	LGALSL	-53876		{'LOC101902983'}	40.5476	11_10574	6	98.3333	4	65.4762	4	91.6667	4	38.8889	3	97.2222	4	60	1	97.7778	89.1667	95.8333	76.3839	53.373	67.5	21.3938	35.7937	28.3333	93.4756	66.402	27.0736	200	27.891	-5.87998	22.011
chr11_68780200	24.4107	59.5931	5	chr11:68780101-68780200	GALNT14	7512	CAPN14	73775	EHD3	-91414	CAPN14	36066	EHD3	-120369	SNRPG	-177715		{'GALNT14'}	-35.1824	11_11513	6	9.30736	5	48.5714	5	49.899	5	68.0556	5	11.9405	5	61.3333	5	12.987	58.2828	12.2202	65.9524	77.7778	67.0303	-52.9654	-19.4949	-54.8101	25.3632	70.1812	-44.8179	200	38.3935	-16.2304	22.1632
chr11_68780300	26.3158	80.7692	1	chr11:68780201-68780300	GALNT14	7612	CAPN14	73875	EHD3	-91514	CAPN14	36166	EHD3	-120469	SNRPG	-177815		{'GALNT14'}	-54.4534	11_11513	6	16.6667	1	83.3333	1	66.6667	1	87.5	1	12.5	1	72.7273	1	12.987	58.2828	12.2202	65.9524	77.7778	67.0303	-52.9654	-19.4949	-54.8101	25.3632	70.1812	-44.8179	200	38.3935	-16.2304	22.1632
chr11_70390600	92.3077	41.9355	1	chr11:70390501-70390600	CLIP4	342024	C11H2orf71	-370086	TOGARAM2	437485	ALK	-272568	CLIP4	278549	C11H2orf71	-380811		{'ALK'}	50.3722	11_11820	6	92.5926	1	27.2727	1	87.5	1	50	1	94.1176	1	42.8571	1	90.4012	89.7059	88.4544	52.0796	61.358	53.4392	38.3216	28.3479	35.0152	88.3767	54.3256	34.051	300	33.631	-4.14811	29.4829
chr11_70390700	80.8362	44.8718	2	chr11:70390601-70390700	CLIP4	341924	C11H2orf71	-369986	TOGARAM2	437385	ALK	-272468	CLIP4	278449	C11H2orf71	-380711		{'ALK'}	35.9644	11_11820	6	80	2	50	2			60	1	80.7692	2	45.2381	2	90.4012	89.7059	88.4544	52.0796	61.358	53.4392	38.3216	28.3479	35.0152	88.3767	54.3256	34.051	300	33.631	-4.14811	29.4829
chr11_70390800	91.9861	76.1696	3	chr11:70390701-70390800	CLIP4	341824	C11H2orf71	-369886	TOGARAM2	437285	ALK	-272368	CLIP4	278349	C11H2orf71	-380611		{'ALK'}	15.8165	11_11820	6	98.6111	3	78.9661	3	91.9118	3	74.0741	3	90.4762	3	72.2222	3	90.4012	89.7059	88.4544	52.0796	61.358	53.4392	38.3216	28.3479	35.0152	88.3767	54.3256	34.051	300	33.631	-4.14811	29.4829
chr11_70548300	44.3396	76.4753	2	chr11:70548201-70548300	CLIP4	184324	C11H2orf71	-212386	TOGARAM2	279785	ALK	-114868	CLIP4	120849	C11H2orf71	-223111		{'ALK'}	-32.1357	11_11841	5	68.1818	2	97.619	2	47.6923	2	73.3333	2	34.6491	2	70.5357	2	52.0026	40.699	33.6761	81.6422	60.5808	72.2488	-29.6396	-19.8818	-38.5727	41.708	70.107	-28.399	500	28.3271	-7.63299	20.6941
chr11_70548400			0	chr11:70548301-70548400	CLIP4	184224	C11H2orf71	-212286	TOGARAM2	279685	ALK	-114768	CLIP4	120749	C11H2orf71	-223011		{'ALK'}		11_11841	5													52.0026	40.699	33.6761	81.6422	60.5808	72.2488	-29.6396	-19.8818	-38.5727	41.708	70.107	-28.399	500	28.3271	-7.63299	20.6941
chr11_70548500	36.6667	76.7027	2	chr11:70548401-70548500	CLIP4	184124	C11H2orf71	-212186	TOGARAM2	279585	ALK	-114668	CLIP4	120649	C11H2orf71	-222911		{'ALK'}	-40.0361	11_11841	5	40	2	84.8077	2	45.8333	2	68.4091	2	25	2	88.1462	2	52.0026	40.699	33.6761	81.6422	60.5808	72.2488	-29.6396	-19.8818	-38.5727	41.708	70.107	-28.399	500	28.3271	-7.63299	20.6941
chr11_70548600			0	chr11:70548501-70548600	CLIP4	184024	C11H2orf71	-212086	TOGARAM2	279485	ALK	-114568	CLIP4	120549	C11H2orf71	-222811		{'ALK'}		11_11841	5													52.0026	40.699	33.6761	81.6422	60.5808	72.2488	-29.6396	-19.8818	-38.5727	41.708	70.107	-28.399	500	28.3271	-7.63299	20.6941
chr11_70548700	44.1176	57.1429	1	chr11:70548601-70548700	CLIP4	183924	C11H2orf71	-211986	TOGARAM2	279385	ALK	-114468	CLIP4	120449	C11H2orf71	-222711		{'ALK'}	-13.0252	11_11841	5	47.8261	1	62.5	1	28.5714	1	40	1	41.3793	1	58.0645	1	52.0026	40.699	33.6761	81.6422	60.5808	72.2488	-29.6396	-19.8818	-38.5727	41.708	70.107	-28.399	500	28.3271	-7.63299	20.6941
chr11_72952800	80.9343	93.833	2	chr11:72952701-72952800	CIB4	21163	C11H2orf70	49521	OTOF	-53657	CIB4	-27581	C11H2orf70	31941	KCNK3	-109855		{'CIB4'}	-12.8987	11_12233	6	83.3333	2			76.2626	2	93.75	2	84.375	2	93.4783	2	79.2614	63.1313	69.5404	100	86.7361	95.7776	-20.7386	-23.6048	-26.2372	69.9616	91.7901	-21.8284	200	23.4189	-2.24544	21.1734
chr11_72952900	58.9889	89.7471	4	chr11:72952801-72952900	CIB4	21263	C11H2orf70	49421	OTOF	-53557	CIB4	-27481	C11H2orf70	31841	KCNK3	-109955		{'CIB4'}	-30.7582	11_12233	6	75.1894	4	100	3	50	4	79.7222	4	54.7059	4	98.0769	4	79.2614	63.1313	69.5404	100	86.7361	95.7776	-20.7386	-23.6048	-26.2372	69.9616	91.7901	-21.8284	200	23.4189	-2.24544	21.1734
chr11_73126000	83.4559	42.2035	4	chr11:73125901-73126000	DRC1	7466	LOC104975340	-35942	MIR2284Y-1	-43114	SELENOI	12579	DRC1	-31018	OTOF	31459		{'DRC1'}	41.2523	11_12273	8	87.9596	4	38.75	4	80	4	50	2	86.3636	4	47.7564	4	92.7298	83.9286	90.2406	56.1397	51.6667	58.9469	36.5901	32.2619	31.2938	88.5899	55.6812	32.9087	200	33.3046	-2.30269	31.0019
chr11_73126100	93.7239	69.1589	4	chr11:73126001-73126100	DRC1	7366	LOC104975340	-36042	MIR2284Y-1	-43014	SELENOI	12479	DRC1	-31118	OTOF	31559		{'DRC1'}	24.565	11_12273	8	97.5	4	73.5294	4	87.8571	4	53.3333	3	94.1176	4	70.1374	4	92.7298	83.9286	90.2406	56.1397	51.6667	58.9469	36.5901	32.2619	31.2938	88.5899	55.6812	32.9087	200	33.3046	-2.30269	31.0019
chr11_74090500	82.8412	95.8046	4	chr11:74090401-74090500	POMC	-26867	DNMT3A	36818	LOC112448814	-68647	DNMT3A	15607	POMC	-34489	EFR3B	36364		set()	-12.9634	11_12438	5	90.0155	4	96.875	4	62.1371	4	91.6667	4	93.869	4	98.3333	4	48.1327	34.4019	52.8169	96.875	91.6667	71.6667	-48.7423	-57.2648	-18.8498	45.5023	59.7444	-14.2422	200	37.4714	-16.4719	20.9995
chr11_74090600	8.16327	23.6842	1	chr11:74090501-74090600	POMC	-26767	DNMT3A	36918	LOC112448814	-68747	DNMT3A	15707	POMC	-34389	EFR3B	36264		set()	-15.5209	11_12438	5	6.25	1			6.66667	1			11.7647	1	45	1	48.1327	34.4019	52.8169	96.875	91.6667	71.6667	-48.7423	-57.2648	-18.8498	45.5023	59.7444	-14.2422	200	37.4714	-16.4719	20.9995
chr11_75424400	91.4203	74.5935	5	chr11:75424301-75424400	KLHL29	2391	LOC112448968	-76812	LOC112448894	-148011	LOC112448968	-76919	LOC112448894	-149662	LOC112448817	175442	{'KLHL29'}	{'KLHL29'}	16.8268	11_12650	8	89.6017	5	85.8333	5	86.6667	5	52.2222	3	98.0952	5	80.3283	5	88.3011	83.3333	83.916	63.75	44.4643	44.3308	24.5511	38.869	39.5852	84.1758	60.3687	23.8071	200	33.5534	-6.92453	26.6288
chr11_75424500	76.9313	46.1439	3	chr11:75424401-75424500	KLHL29	2291	LOC112448968	-76712	LOC112448894	-147911	LOC112448968	-76819	LOC112448894	-149562	LOC112448817	175542	{'KLHL29'}	{'KLHL29'}	30.7874	11_12650	8	87.0004	3	41.6667	2	80	2	36.7063	3	69.7368	3	8.33333	2	88.3011	83.3333	83.916	63.75	44.4643	44.3308	24.5511	38.869	39.5852	84.1758	60.3687	23.8071	200	33.5534	-6.92453	26.6288
chr11_76742900	93.6709	74.1379	2	chr11:76742801-76742900	MIR2285AF-1	-655196	LOC101908123	700091	LOC107132945	799446	LOC112448818	583066	MIR2285AF-1	-655284	LOC101908123	681247		set()	19.533	11_12899	5	90.9091	2	79.4118	2	94.4444	2	60.7143	2	96.875	2	71.4286	2	87.6046	83.2422	77.2743	64.5253	53.755	55.9127	23.0794	29.4872	21.3616	83.2569	60.8042	22.4527	600	24.406	-3.4966	20.9094
chr11_76743000			0	chr11:76742901-76743000	MIR2285AF-1	-655096	LOC101908123	700191	LOC107132945	799546	LOC112448818	582966	MIR2285AF-1	-655184	LOC101908123	681347		set()		11_12899	5													87.6046	83.2422	77.2743	64.5253	53.755	55.9127	23.0794	29.4872	21.3616	83.2569	60.8042	22.4527	600	24.406	-3.4966	20.9094
chr11_76743100	79.5455	62.7119	1	chr11:76743001-76743100	MIR2285AF-1	-654996	LOC101908123	700291	LOC107132945	799646	LOC112448818	582866	MIR2285AF-1	-655084	LOC101908123	681447		set()	16.8336	11_12899	5	78.5714	1	74.2857	1	76.4706	1	55.5556	1	90	1	44.4444	1	87.6046	83.2422	77.2743	64.5253	53.755	55.9127	23.0794	29.4872	21.3616	83.2569	60.8042	22.4527	600	24.406	-3.4966	20.9094
chr11_76743200	69.8113	32.3944	1	chr11:76743101-76743200	MIR2285AF-1	-654896	LOC101908123	700391	LOC107132945	799746	LOC112448818	582766	MIR2285AF-1	-654984	LOC101908123	681547		set()	37.417	11_12899	5	93.3333	1	32.6087	1	71.4286	1	30	1	33.3333	1	30	1	87.6046	83.2422	77.2743	64.5253	53.755	55.9127	23.0794	29.4872	21.3616	83.2569	60.8042	22.4527	600	24.406	-3.4966	20.9094
chr11_76743300			0	chr11:76743201-76743300	MIR2285AF-1	-654796	LOC101908123	700491	LOC107132945	799846	LOC112448818	582666	MIR2285AF-1	-654884	LOC101908123	681647		set()		11_12899	5													87.6046	83.2422	77.2743	64.5253	53.755	55.9127	23.0794	29.4872	21.3616	83.2569	60.8042	22.4527	600	24.406	-3.4966	20.9094
chr11_76743400	90	73.9726	1	chr11:76743301-76743400	MIR2285AF-1	-654696	LOC101908123	700591	LOC107132945	799946	LOC112448818	582566	MIR2285AF-1	-654784	LOC101908123	681747		set()	16.0274	11_12899	5			71.7949	1	90.625	1	68.75	1	88.8889	1	77.7778	1	87.6046	83.2422	77.2743	64.5253	53.755	55.9127	23.0794	29.4872	21.3616	83.2569	60.8042	22.4527	600	24.406	-3.4966	20.9094
chr11_78875400	47.7273	65.625	1	chr11:78875301-78875400	TTC32	-28843	WDR35	28934	MATN3	52051	WDR35	-23079	MATN3	32982	TTC32	-35554		{'WDR35'}	-17.8977	11_13334	8	70	1			10	1		0	14.2857	1			64.1985	22.1351	50.5655	85.9659	50	81.2266	-21.7674	-27.8649	-30.6611	49.7064	69.297	-19.5906	400	26.4942	-3.7133	22.7809
chr11_78875500	40.6339	58.8286	3	chr11:78875401-78875500	TTC32	-28743	WDR35	29034	MATN3	52151	WDR35	-22979	MATN3	33082	TTC32	-35454		{'WDR35'}	-18.1946	11_13334	8	65.9921	3	76.8519	3	15.9477	3			32.1429	3	73.3333	3	64.1985	22.1351	50.5655	85.9659	50	81.2266	-21.7674	-27.8649	-30.6611	49.7064	69.297	-19.5906	400	26.4942	-3.7133	22.7809
chr11_78875600	51.3514	68.8889	1	chr11:78875501-78875600	TTC32	-28643	WDR35	29134	MATN3	52251	WDR35	-22879	MATN3	33182	TTC32	-35354		{'WDR35'}	-17.5375	11_13334	8	63.1579	1	88.8889	1	30	1	33.3333	1	60	1	72.7273	1	64.1985	22.1351	50.5655	85.9659	50	81.2266	-21.7674	-27.8649	-30.6611	49.7064	69.297	-19.5906	400	26.4942	-3.7133	22.7809
chr11_78875700	59.1131	83.8454	3	chr11:78875601-78875700	TTC32	-28543	WDR35	29234	MATN3	52351	WDR35	-22779	MATN3	33282	TTC32	-35254		{'WDR35'}	-24.7324	11_13334	8	57.6441	3	92.1569	3	32.5926	3	66.6667	3	95.8333	3	97.619	3	64.1985	22.1351	50.5655	85.9659	50	81.2266	-21.7674	-27.8649	-30.6611	49.7064	69.297	-19.5906	400	26.4942	-3.7133	22.7809
chr11_80209900	90.7024	68.4314	3	chr11:80209801-80209900	LOC112448882	-6170	RDH14	49312	LOC112448977	59554	LOC112448882	-7571	RDH14	44399	NT5C1B	52165		set()	22.2711	11_13623	6	94.1176	3	65.7143	2	86.6667	3	78.5714	3	89.6296	3	73.3333	3	60.5656	74.7733	72.4074	38.066	49.5238	48.254	22.4996	25.2495	24.1534	66.9887	47.9232	19.0655	600	23.9406	-1.13032	22.8103
chr11_80210000			0	chr11:80209901-80210000	LOC112448882	-6070	RDH14	49412	LOC112448977	59654	LOC112448882	-7471	RDH14	44499	NT5C1B	52265		set()		11_13623	6													60.5656	74.7733	72.4074	38.066	49.5238	48.254	22.4996	25.2495	24.1534	66.9887	47.9232	19.0655	600	23.9406	-1.13032	22.8103
chr11_80210100	78.9474	65.625	1	chr11:80210001-80210100	LOC112448882	-5970	RDH14	49512	LOC112448977	59754	LOC112448882	-7371	RDH14	44599	NT5C1B	52365		set()	13.3224	11_13623	6	57.1429	1	42.1053	1	90	1			91.6667	1			60.5656	74.7733	72.4074	38.066	49.5238	48.254	22.4996	25.2495	24.1534	66.9887	47.9232	19.0655	600	23.9406	-1.13032	22.8103
chr11_80210200			0	chr11:80210101-80210200	LOC112448882	-5870	RDH14	49612	LOC112448977	59854	LOC112448882	-7271	RDH14	44699	NT5C1B	52465		set()		11_13623	6													60.5656	74.7733	72.4074	38.066	49.5238	48.254	22.4996	25.2495	24.1534	66.9887	47.9232	19.0655	600	23.9406	-1.13032	22.8103
chr11_80210300	28.8136	13.6364	1	chr11:80210201-80210300	LOC112448882	-5770	RDH14	49712	LOC112448977	59954	LOC112448882	-7171	RDH14	44799	NT5C1B	52565		set()	15.1772	11_13623	6	22.5806	1	11.1111	1	41.1765	1	20	1	25	1	14.2857	1	60.5656	74.7733	72.4074	38.066	49.5238	48.254	22.4996	25.2495	24.1534	66.9887	47.9232	19.0655	600	23.9406	-1.13032	22.8103
chr11_80210400	69.4915	44	1	chr11:80210301-80210400	LOC112448882	-5670	RDH14	49812	LOC112448977	60054	LOC112448882	-7071	RDH14	44899	NT5C1B	52665		set()	25.4915	11_13623	6	68.4211	1	33.3333	1	81.25	1	50	1	83.3333	1	57.1429	1	60.5656	74.7733	72.4074	38.066	49.5238	48.254	22.4996	25.2495	24.1534	66.9887	47.9232	19.0655	600	23.9406	-1.13032	22.8103
chr11_80348100	46.2982	64.8829	2	chr11:80348001-80348100	LOC112448882	132030	RDH14	187512	LOC112448977	197754	LOC112448882	130629	RDH14	182599	NT5C1B	190365		set()	-18.5848	11_13645	6	56.25	2	66.6667	2	50	2	80	1	38.4615	2	65.8333	2	44.7917	43.8131	32.4252	82.197	76.6667	75.7738	-37.4053	-32.8535	-43.3486	40.1931	73.1707	-32.9776	200	37.6268	-4.29713	33.3296
chr11_80348200	34.0881	81.4585	4	chr11:80348101-80348200	LOC112448882	132130	RDH14	187612	LOC112448977	197854	LOC112448882	130729	RDH14	182699	NT5C1B	190465		set()	-47.3704	11_13645	6	33.3333	3	97.7273	4	37.6263	4	73.3333	3	26.3889	4	85.7143	4	44.7917	43.8131	32.4252	82.197	76.6667	75.7738	-37.4053	-32.8535	-43.3486	40.1931	73.1707	-32.9776	200	37.6268	-4.29713	33.3296
chr11_85252300	61.5385	43.2432	1	chr11:85252201-85252300	TRIB2	12919	LOC112448826	-29739	LOC101904537	-53845	TRIB2	-15197	LOC112448826	-53228	LOC101904537	-61005		{'TRIB2'}	18.2952	11_14542	9	50	1	16.6667	1	66.6667	1	25	1	66.6667	1	61.1111	1	73.5658	61.6667	76.8362	51.4105	36.6667	50.8481	22.1553	25	25.9882	71.9787	48.1346	23.8441	900	24.3256	-1.62481	22.7008
chr11_85252400	89.2857	65	1	chr11:85252301-85252400	TRIB2	12819	LOC112448826	-29639	LOC101904537	-53745	TRIB2	-15297	LOC112448826	-53128	LOC101904537	-60905		{'TRIB2'}	24.2857	11_14542	9	90.9091	1		0	80	1	55.5556	1	90.9091	1	72.2222	1	73.5658	61.6667	76.8362	51.4105	36.6667	50.8481	22.1553	25	25.9882	71.9787	48.1346	23.8441	900	24.3256	-1.62481	22.7008
chr11_85252500			0	chr11:85252401-85252500	TRIB2	12719	LOC112448826	-29539	LOC101904537	-53645	TRIB2	-15397	LOC112448826	-53028	LOC101904537	-60805		{'TRIB2'}		11_14542	9													73.5658	61.6667	76.8362	51.4105	36.6667	50.8481	22.1553	25	25.9882	71.9787	48.1346	23.8441	900	24.3256	-1.62481	22.7008
chr11_85252600	58.8235	48.1481	1	chr11:85252501-85252600	TRIB2	12619	LOC112448826	-29439	LOC101904537	-53545	TRIB2	-15497	LOC112448826	-52928	LOC101904537	-60705		{'TRIB2'}	10.6754	11_14542	9	66.6667	1		0		0	50	1	50	1	58.3333	1	73.5658	61.6667	76.8362	51.4105	36.6667	50.8481	22.1553	25	25.9882	71.9787	48.1346	23.8441	900	24.3256	-1.62481	22.7008
chr11_85252700			0	chr11:85252601-85252700	TRIB2	12519	LOC112448826	-29339	LOC101904537	-53445	TRIB2	-15597	LOC112448826	-52828	LOC101904537	-60605		{'TRIB2'}		11_14542	9													73.5658	61.6667	76.8362	51.4105	36.6667	50.8481	22.1553	25	25.9882	71.9787	48.1346	23.8441	900	24.3256	-1.62481	22.7008
chr11_85252800	59.6296	32.3025	3	chr11:85252701-85252800	TRIB2	12419	LOC112448826	-29239	LOC101904537	-53345	TRIB2	-15697	LOC112448826	-52728	LOC101904537	-60505		{'TRIB2'}	27.3271	11_14542	9	69.4444	3	60.404	3	50	2	13.3333	3	79.6759	3	17.1717	3	73.5658	61.6667	76.8362	51.4105	36.6667	50.8481	22.1553	25	25.9882	71.9787	48.1346	23.8441	900	24.3256	-1.62481	22.7008
chr11_85252900	75	27.5862	1	chr11:85252801-85252900	TRIB2	12319	LOC112448826	-29139	LOC101904537	-53245	TRIB2	-15797	LOC112448826	-52628	LOC101904537	-60405		{'TRIB2'}	47.4138	11_14542	9			42.8571	1	50	1	11.1111	1	85.7143	1	25	1	73.5658	61.6667	76.8362	51.4105	36.6667	50.8481	22.1553	25	25.9882	71.9787	48.1346	23.8441	900	24.3256	-1.62481	22.7008
chr11_85253000			0	chr11:85252901-85253000	TRIB2	12219	LOC112448826	-29039	LOC101904537	-53145	TRIB2	-15897	LOC112448826	-52528	LOC101904537	-60305		{'TRIB2'}		11_14542	9													73.5658	61.6667	76.8362	51.4105	36.6667	50.8481	22.1553	25	25.9882	71.9787	48.1346	23.8441	900	24.3256	-1.62481	22.7008
chr11_85253100	87.5947	72.5275	2	chr11:85253001-85253100	TRIB2	12119	LOC112448826	-28939	LOC101904537	-53045	TRIB2	-15997	LOC112448826	-52428	LOC101904537	-60205		{'TRIB2'}	15.0672	11_14542	9	90.8088	2	85.7143	2		0	65	2	88.0515	2	71.25	2	73.5658	61.6667	76.8362	51.4105	36.6667	50.8481	22.1553	25	25.9882	71.9787	48.1346	23.8441	900	24.3256	-1.62481	22.7008
chr11_88827600	49.1551	89.9099	2	chr11:88827501-88827600	LOC101906030	18987	LOC112448884	-144273	ID2	-217434	LOC101906030	10440	LOC112448884	-150272	LOC101905845	197246		set()	-40.7548	11_15371	6	47.0588	2	92.3077	2	50	2	86.6667	2	53.5714	2	95.5534	2	58.7876	52.6923	40.0794	88.9703	85.0794	68.348	-30.1827	-32.3871	-28.2687	48.8002	79.2874	-30.4872	400	30.2328	-1.68272	28.5501
chr11_88827700	71.4286	89.7436	1	chr11:88827601-88827700	LOC101906030	19087	LOC112448884	-144173	ID2	-217534	LOC101906030	10540	LOC112448884	-150172	LOC101905845	197346		set()	-18.315	11_15371	6	76.9231	1	88.8889	1	75	1	90	1	62.5	1	93.75	1	58.7876	52.6923	40.0794	88.9703	85.0794	68.348	-30.1827	-32.3871	-28.2687	48.8002	79.2874	-30.4872	400	30.2328	-1.68272	28.5501
chr11_88827800			0	chr11:88827701-88827800	LOC101906030	19187	LOC112448884	-144073	ID2	-217634	LOC101906030	10640	LOC112448884	-150072	LOC101905845	197446		set()		11_15371	6													58.7876	52.6923	40.0794	88.9703	85.0794	68.348	-30.1827	-32.3871	-28.2687	48.8002	79.2874	-30.4872	400	30.2328	-1.68272	28.5501
chr11_88827900	25.817	58.2088	3	chr11:88827801-88827900	LOC101906030	19287	LOC112448884	-143973	ID2	-217734	LOC101906030	10740	LOC112448884	-149972	LOC101905845	197546		set()	-32.3918	11_15371	6	52.381	3	85.7143	3	33.0769	3	78.5714	3	4.16667	3	15.7407	3	58.7876	52.6923	40.0794	88.9703	85.0794	68.348	-30.1827	-32.3871	-28.2687	48.8002	79.2874	-30.4872	400	30.2328	-1.68272	28.5501
chr11_91562400	89.8551	62.2203	2	chr11:91562301-91562400	LOC112448885	72801	SOX11	-607118	LOC525099	687714	LOC112448885	70931	SOX11	-616178	LOC525099	673059		set()	27.6348	11_15981	6	94.766	2	73.7179	2	85.8225	2	65.4545	2	91.1765	2	34.6154	2	91.9118	83.199	88.2989	64.8397	63.1158	53.4455	27.072	20.0832	34.8534	87.5979	61.2319	26.3659	400	26.6604	-6.0328	20.6276
chr11_91562500	80.9936	66.0337	2	chr11:91562401-91562500	LOC112448885	72701	SOX11	-607218	LOC525099	687614	LOC112448885	70831	SOX11	-616278	LOC525099	672959		set()	14.9599	11_15981	6	94.1176	2	60	2	67.5	2	73.0769	2	80.7692	2	70.8333	2	91.9118	83.199	88.2989	64.8397	63.1158	53.4455	27.072	20.0832	34.8534	87.5979	61.2319	26.3659	400	26.6604	-6.0328	20.6276
chr11_91562600	89.6552	36.9863	1	chr11:91562501-91562600	LOC112448885	72601	SOX11	-607318	LOC525099	687514	LOC112448885	70731	SOX11	-616378	LOC525099	672859		set()	52.6689	11_15981	6	87.0968	1	42.3077	1	89.4737	1	31.5789	1	93.75	1	37.5	1	91.9118	83.199	88.2989	64.8397	63.1158	53.4455	27.072	20.0832	34.8534	87.5979	61.2319	26.3659	400	26.6604	-6.0328	20.6276
chr11_91562700	89.8876	79.6875	1	chr11:91562601-91562700	LOC112448885	72501	SOX11	-607418	LOC525099	687414	LOC112448885	70631	SOX11	-616478	LOC525099	672759		set()	10.2001	11_15981	6	91.6667	1	83.3333	1	90	1	82.3529	1	87.5	1	70.8333	1	91.9118	83.199	88.2989	64.8397	63.1158	53.4455	27.072	20.0832	34.8534	87.5979	61.2319	26.3659	400	26.6604	-6.0328	20.6276
chr11_98737300	61.7514	38.8951	3	chr11:98737201-98737300	SLC25A25	-1220	NAIF1	-25452	PTGES2	26751	SLC25A25	-10919	PTGES2	21385	NAIF1	-30683	{'SLC25A25'}	{'SLC25A25'}	22.8563	11_17507	6	55.8824	3	18.254	3	62.963	3	43.3333	3	67.1429	3	40.2576	3	70.3973	73.6111	74.0194	33.631	47.6768	36.6345	36.7664	25.9343	37.3849	67.8461	41.2561	26.5901	200	32.911	-5.25813	27.6529
chr11_98737400	73.9409	43.6171	3	chr11:98737301-98737400	SLC25A25	-1120	NAIF1	-25552	PTGES2	26651	SLC25A25	-10819	PTGES2	21285	NAIF1	-30783	{'SLC25A25'}	{'SLC25A25'}	30.3238	11_17507	6	84.9123	3	49.0079	3	84.2593	3	52.0202	3	80.8959	3	33.0113	3	70.3973	73.6111	74.0194	33.631	47.6768	36.6345	36.7664	25.9343	37.3849	67.8461	41.2561	26.5901	200	32.911	-5.25813	27.6529
chr11_100116800	93.1814	54.9155	3	chr11:100116701-100116800	LOC107132964	-1064	PTGES	16625	PRRX2	57514	PTGES	5187	PRRX2	6026	LOC107132964	-6127	{'LOC107132964'}	set()	38.2659	11_17882	5	93.3333	3	55	3	88.8889	3	61.1111	3	96.9697	3	53.3333	3	79.6272	77.2569	89.3939	50.8333	51.9841	49.2857	28.7939	25.2728	40.1082	82.5321	49.1559	33.3762	300	30.789	-6.32896	24.46
chr11_100116900			0	chr11:100116801-100116900	LOC107132964	-1164	PTGES	16525	PRRX2	57614	PTGES	5087	PRRX2	6126	LOC107132964	-6227	{'LOC107132964'}	set()		11_17882	5													79.6272	77.2569	89.3939	50.8333	51.9841	49.2857	28.7939	25.2728	40.1082	82.5321	49.1559	33.3762	300	30.789	-6.32896	24.46
chr11_100117000	71.8828	43.3962	2	chr11:100116901-100117000	LOC107132964	-1264	PTGES	16425	PRRX2	57714	PTGES	4987	PRRX2	6226	LOC107132964	-6327	{'LOC107132964'}	set()	28.4866	11_17882	5	65.9211	2	46.6667	2	65.625	2	42.8571	2	81.8182	2	45.2381	2	79.6272	77.2569	89.3939	50.8333	51.9841	49.2857	28.7939	25.2728	40.1082	82.5321	49.1559	33.3762	300	30.789	-6.32896	24.46
chr11_102452800	56.6967	72.7677	3	chr11:102452701-102452800	LOC112448850	-3645	LOC100848025	13987	SETX	-26228	TTF1	-1832	LOC100848025	6756	LOC112448850	-6792	{'TTF1'}	{'TTF1'}	-16.071	11_18580	13	51.2821	3	62.9176	3	48.1481	3	87.6225	3	63.6364	3	82.463	3	63.1522	61.8272	54.5455	83.9422	92.0647	81.128	-20.79	-30.2375	-26.5825	64.0916	78.6189	-14.5273	300	25.5662	-3.88969	21.6765
chr11_102452900	73.8963	90.1307	5	chr11:102452801-102452900	LOC112448850	-3745	LOC100848025	14087	SETX	-26328	TTF1	-1932	LOC100848025	6856	LOC112448850	-6892	{'TTF1'}	{'TTF1'}	-16.2344	11_18580	13	75	5	94.5455	5	76.6667	5	94.2857	5	80	5	90	5	63.1522	61.8272	54.5455	83.9422	92.0647	81.128	-20.79	-30.2375	-26.5825	64.0916	78.6189	-14.5273	300	25.5662	-3.88969	21.6765
chr11_102453000	61.6818	72.9582	5	chr11:102452901-102453000	LOC112448850	-3845	LOC100848025	14187	SETX	-26428	TTF1	-2032	LOC100848025	6956	LOC112448850	-6992	{'TTF1'}	{'TTF1'}	-11.2764	11_18580	13	63.1746	5	94.3636	5	60.6667	5	94.2857	5	20	2	70.9209	5	63.1522	61.8272	54.5455	83.9422	92.0647	81.128	-20.79	-30.2375	-26.5825	64.0916	78.6189	-14.5273	300	25.5662	-3.88969	21.6765
chr11_103741400	80.3968	38.4615	2	chr11:103741301-103741400	QSOX2	-25157	LOC787891	25816	GPSM1	-41478	LOC787891	-18130	LOC101902280	45501	QSOX2	-50050		{'LOC787891'}	41.9353	11_19072	5	76.7316	2	30	2	83.3333	2	35.7143	2	90	2	50	2	81.4798	85	92.9167	31.6667	17.8571	50	49.8132	67.1429	42.9167	84.7018	35.3022	49.3996	200	52.3588	-10.1914	42.1674
chr11_103741500	89.0067	32.1429	3	chr11:103741401-103741500	QSOX2	-25257	LOC787891	25716	GPSM1	-41378	LOC787891	-18230	LOC101902280	45401	QSOX2	-50150		{'LOC787891'}	56.8639	11_19072	5	86.2281	3	33.3333	3	86.6667	3	0	1	95.8333	3	50	2	81.4798	85	92.9167	31.6667	17.8571	50	49.8132	67.1429	42.9167	84.7018	35.3022	49.3996	200	52.3588	-10.1914	42.1674
chr12_2793100	89.1195	55.2731	4	chr12:2793001-2793100	LOC112449031	-146203	LOC112449030	-344521	DIAPH3	612267	DIAPH3	48653	LOC112449031	-185837	LOC112449030	-362555		set()	33.8465	12_478	8	93.4473	4	63.8736	4	94.7222	4	48.3891	4	82.8571	4	65.625	4	85.179	89.5833	90.1465	59.9689	40.1978	64.8949	25.2101	49.3855	25.2516	87.4371	53.6321	33.805	400	31.5612	-11.3866	20.1746
chr12_2793200	84.8196	46.0993	3	chr12:2793101-2793200	LOC112449031	-146103	LOC112449030	-344621	DIAPH3	612367	DIAPH3	48753	LOC112449031	-185737	LOC112449030	-362655		set()	38.7203	12_478	8	85.1667	3	57.6998	3	84.4444	3	41.4352	3	97.4359	3	44.4444	3	85.179	89.5833	90.1465	59.9689	40.1978	64.8949	25.2101	49.3855	25.2516	87.4371	53.6321	33.805	400	31.5612	-11.3866	20.1746
chr12_2793300			0	chr12:2793201-2793300	LOC112449031	-146003	LOC112449030	-344721	DIAPH3	612467	DIAPH3	48853	LOC112449031	-185637	LOC112449030	-362755		set()		12_478	8													85.179	89.5833	90.1465	59.9689	40.1978	64.8949	25.2101	49.3855	25.2516	87.4371	53.6321	33.805	400	31.5612	-11.3866	20.1746
chr12_2793400	88.3721	59.5238	1	chr12:2793301-2793400	LOC112449031	-145903	LOC112449030	-344821	DIAPH3	612567	DIAPH3	48953	LOC112449031	-185537	LOC112449030	-362855		set()	28.8483	12_478	8	76.9231	1	58.3333	1			30.7692	1			84.6154	1	85.179	89.5833	90.1465	59.9689	40.1978	64.8949	25.2101	49.3855	25.2516	87.4371	53.6321	33.805	400	31.5612	-11.3866	20.1746
chr12_2965400	63.6364	31.4286	1	chr12:2965301-2965400	LOC112449031	26097	LOC112449030	-516821	DIAPH3	784567	LOC112449031	-13537	DIAPH3	220953	LOC112449030	-534855		{'LOC112449031'}	32.2078	12_505	7	90	1	58.3333	1	60	1	33.3333	1	44.4444	1			90.493	52.619	38.7371	55.8369	21.4286	12.215	34.656	31.1905	26.5221	55.2516	29.2092	26.0424	500	30.6057	-3.33276	27.273
chr12_2965500	67.5883	34.4721	3	chr12:2965401-2965500	LOC112449031	26197	LOC112449030	-516921	DIAPH3	784667	LOC112449031	-13437	DIAPH3	221053	LOC112449030	-534955		{'LOC112449031'}	33.1162	12_505	7	94.8718	3	58.5859	3	45.2381	3		0	57.4735	3	12.1212	3	90.493	52.619	38.7371	55.8369	21.4286	12.215	34.656	31.1905	26.5221	55.2516	29.2092	26.0424	500	30.6057	-3.33276	27.273
chr12_2965600			0	chr12:2965501-2965600	LOC112449031	26297	LOC112449030	-517021	DIAPH3	784767	LOC112449031	-13337	DIAPH3	221153	LOC112449030	-535055		{'LOC112449031'}		12_505	7													90.493	52.619	38.7371	55.8369	21.4286	12.215	34.656	31.1905	26.5221	55.2516	29.2092	26.0424	500	30.6057	-3.33276	27.273
chr12_2965700	34.2262	20.936	2	chr12:2965601-2965700	LOC112449031	26397	LOC112449030	-517121	DIAPH3	784867	LOC112449031	-13237	DIAPH3	221253	LOC112449030	-535155		{'LOC112449031'}	13.2902	12_505	7	86.6071	2	46.4286	2			16.6667	2	16.6667	2	10.2381	2	90.493	52.619	38.7371	55.8369	21.4286	12.215	34.656	31.1905	26.5221	55.2516	29.2092	26.0424	500	30.6057	-3.33276	27.273
chr12_2965800	55.5556	30	1	chr12:2965701-2965800	LOC112449031	26497	LOC112449030	-517221	DIAPH3	784967	LOC112449031	-13137	DIAPH3	221353	LOC112449030	-535255		{'LOC112449031'}	25.5556	12_505	7			60	1			14.2857	1	36.3636	1	14.2857	1	90.493	52.619	38.7371	55.8369	21.4286	12.215	34.656	31.1905	26.5221	55.2516	29.2092	26.0424	500	30.6057	-3.33276	27.273
chr12_4046200	79.6784	35	2	chr12:4046101-4046200	LOC112449179	-35393		inf		inf	LOC112449179	-35560		inf		inf		set()	44.6784	12_656	5	92.3077	2	35.7143	2	61.9048	2	27.2727	2	85.7143	2		0	91.3712	77.9451	91.9312	47.996	46.9697	22.619	43.3752	30.9754	69.3122	85.0135	43.6983	41.3152	200	45.3269	-15.9728	29.3541
chr12_4046300	90.3486	52.3965	3	chr12:4046201-4046300	LOC112449179	-35293		inf		inf	LOC112449179	-35460		inf		inf		set()	37.9521	12_656	5	90.4348	3	60.2778	3	93.9855	3	66.6667	3	98.1481	3	22.619	3	91.3712	77.9451	91.9312	47.996	46.9697	22.619	43.3752	30.9754	69.3122	85.0135	43.6983	41.3152	200	45.3269	-15.9728	29.3541
chr12_7426000	86.4865	73.6111	1	chr12:7425901-7426000	LOC112449165	-495779	LOC112449116	874982	LOC112449117	984766	LOC112449165	-495886	LOC112449116	838779	LOC112449117	900377		set()	12.8754	12_1148	7	92.3077	1	78.0488	1	85.7143	1	70	1	80	1	66.6667	1	86.308	86.9281	90.5724	62.4502	61.746	69.3056	23.8578	25.1821	21.2668	85.3585	61.1812	24.1773	400	23.378	-1.62603	21.752
chr12_7426100			0	chr12:7426001-7426100	LOC112449165	-495679	LOC112449116	874882	LOC112449117	984666	LOC112449165	-495786	LOC112449116	838679	LOC112449117	900277		set()		12_1148	7													86.308	86.9281	90.5724	62.4502	61.746	69.3056	23.8578	25.1821	21.2668	85.3585	61.1812	24.1773	400	23.378	-1.62603	21.752
chr12_7426200	87.7202	55.4879	3	chr12:7426101-7426200	LOC112449165	-495579	LOC112449116	874782	LOC112449117	984566	LOC112449165	-495686	LOC112449116	838579	LOC112449117	900177		set()	32.2323	12_1148	7	85.1587	3	56.9941	3	86.9748	3	53.3333	3	97.7778	3	81.25	2	86.308	86.9281	90.5724	62.4502	61.746	69.3056	23.8578	25.1821	21.2668	85.3585	61.1812	24.1773	400	23.378	-1.62603	21.752
chr12_7426300	81.8687	54.4444	3	chr12:7426201-7426300	LOC112449165	-495479	LOC112449116	874682	LOC112449117	984466	LOC112449165	-495586	LOC112449116	838479	LOC112449117	900077		set()	27.4243	12_1148	7	81.4574	3	52.3077	3	88.0952	3	61.9048	3	93.9394	3	60	1	86.308	86.9281	90.5724	62.4502	61.746	69.3056	23.8578	25.1821	21.2668	85.3585	61.1812	24.1773	400	23.378	-1.62603	21.752
chr12_9823700	93.4583	69.7353	4	chr12:9823601-9823700	LOC112449118	242492	LOC112449119	-600133	LOC790024	651928	LOC112449118	239318	LOC100141168	526516	LOC112449119	-620318		set()	23.723	12_1508	8	91.585	4	72.0486	4	96.0526	4	84.8485	4	97.8261	4	65.2597	4	88.8099	96.2406	90.3071	63.4348	68.0264	62.8932	25.3751	28.2142	27.4139	89.4275	62.2786	27.149	300	26.9742	-1.19523	25.779
chr12_9823800	89.7525	47.551	2	chr12:9823701-9823800	LOC112449118	242392	LOC112449119	-600033	LOC790024	651828	LOC112449118	239218	LOC100141168	526616	LOC112449119	-620218		set()	42.2015	12_1508	8	85.7143	2	39.6842	2	96.4286	2	53.5714	2	90.4762	2	55.2381	2	88.8099	96.2406	90.3071	63.4348	68.0264	62.8932	25.3751	28.2142	27.4139	89.4275	62.2786	27.149	300	26.9742	-1.19523	25.779
chr12_9823900	85.0718	69.5494	2	chr12:9823801-9823900	LOC112449118	242292	LOC112449119	-599933	LOC790024	651728	LOC112449118	239118	LOC100141168	526716	LOC112449119	-620118		set()	15.5224	12_1508	8	89.1304	2	78.5714	2			65.6593	2	82.619	2	68.1818	2	88.8099	96.2406	90.3071	63.4348	68.0264	62.8932	25.3751	28.2142	27.4139	89.4275	62.2786	27.149	300	26.9742	-1.19523	25.779
chr12_10255100	53.3333	88.6534	3	chr12:10255001-10255100	LOC112449119	-168733	LOC112449118	-188908	LOC790024	220528	LOC112449119	-188918	LOC112449118	-192082	LOC790024	217956		set()	-35.3201	12_1590	7		0	91.6667	3		0	90.4762	3			94.8718	3	61.5476	61.8056	69.1897	86.3962	85.4654	90.0183	-24.8486	-23.6598	-20.8286	58.563	83.6918	-25.1287	300	23.0493	-1.6862	21.3631
chr12_10255200			0	chr12:10255101-10255200	LOC112449119	-168633	LOC112449118	-189008	LOC790024	220428	LOC112449119	-188818	LOC112449118	-192182	LOC790024	217856		set()		12_1590	7													61.5476	61.8056	69.1897	86.3962	85.4654	90.0183	-24.8486	-23.6598	-20.8286	58.563	83.6918	-25.1287	300	23.0493	-1.6862	21.3631
chr12_10255300	63.7928	78.7302	4	chr12:10255201-10255300	LOC112449119	-168533	LOC112449118	-189108	LOC790024	220328	LOC112449119	-188718	LOC112449118	-192282	LOC790024	217756		set()	-14.9374	12_1590	7	61.5476	4	81.1257	4	61.8056	4	80.4545	4	69.1897	4	85.1648	4	61.5476	61.8056	69.1897	86.3962	85.4654	90.0183	-24.8486	-23.6598	-20.8286	58.563	83.6918	-25.1287	300	23.0493	-1.6862	21.3631
chr12_10520700	81.9776	52.657	3	chr12:10520601-10520700	LOC790024	-45072	LOC112449119	96867	OLFM4	144237	LOC790024	-47644	LOC112449119	76682	OLFM4	120796		set()	29.3206	12_1662	5	88.4058	3	52.6349	3	71.6931	3	36.6667	3	88.6973	3	54.7511	3	85.5918	65.3729	75.8963	49.2904	30.8333	44.0422	36.3014	34.5395	31.854	73.8013	45.8598	27.9415	200	34.1823	-1.82861	32.3537
chr12_10520800	65.625	39.0625	2	chr12:10520701-10520800	LOC790024	-45172	LOC112449119	96967	OLFM4	144137	LOC790024	-47744	LOC112449119	76782	OLFM4	120696		set()	26.5625	12_1662	5	82.7778	2	45.9459	2	59.0526	2	25	2	63.0952	2	33.3333	2	85.5918	65.3729	75.8963	49.2904	30.8333	44.0422	36.3014	34.5395	31.854	73.8013	45.8598	27.9415	200	34.1823	-1.82861	32.3537
chr12_10524500	92.4242	78.5714	1	chr12:10524401-10524500	LOC790024	-48872	LOC112449119	100667	OLFM4	140437	LOC790024	-51444	LOC112449119	80482	OLFM4	116996		set()	13.8528	12_1664	5	93.3333	1	89.4737	1	86.3636	1	58.3333	1			75	1	94.3939	88.5227	89.5238	72.2937	60.0321	68.75	22.1003	28.4907	20.7738	89.999	69.6286	20.3704	300	23.5616	-3.36892	20.1927
chr12_10524600			0	chr12:10524501-10524600	LOC790024	-48972	LOC112449119	100767	OLFM4	140337	LOC790024	-51544	LOC112449119	80582	OLFM4	116896		set()		12_1664	5													94.3939	88.5227	89.5238	72.2937	60.0321	68.75	22.1003	28.4907	20.7738	89.999	69.6286	20.3704	300	23.5616	-3.36892	20.1927
chr12_10524700	87.5737	60.6857	4	chr12:10524601-10524700	LOC790024	-49072	LOC112449119	100867	OLFM4	140237	LOC790024	-51644	LOC112449119	80682	OLFM4	116796		set()	26.888	12_1664	5	95.4545	4	55.1136	4	90.6818	4	61.7308	4	89.5238	4	62.5	4	94.3939	88.5227	89.5238	72.2937	60.0321	68.75	22.1003	28.4907	20.7738	89.999	69.6286	20.3704	300	23.5616	-3.36892	20.1927
chr12_10769400	86.0423	50.5291	3	chr12:10769301-10769400	OLFM4	-104463	PCDH8	-139606	MIR759	182550	OLFM4	-127904	PCDH8	-144926	MIR759	182454		set()	35.5132	12_1721	6	90.9091	3	56.8627	3	94.4444	3	36.3095	3	87.3737	3	50.8772	3	90.4545	94.4444	80.9975	58.4314	62.5992	48.4354	32.0232	31.8452	32.5621	83.4113	52.915	30.4963	200	32.1421	-0.304768	31.8373
chr12_10769500	80.7804	55.3009	3	chr12:10769401-10769500	OLFM4	-104563	PCDH8	-139506	MIR759	182450	OLFM4	-128004	PCDH8	-144826	MIR759	182354		set()	25.4794	12_1721	6	90	3	60	3		0	88.8889	3	74.6212	3	45.9936	3	90.4545	94.4444	80.9975	58.4314	62.5992	48.4354	32.0232	31.8452	32.5621	83.4113	52.915	30.4963	200	32.1421	-0.304768	31.8373
chr12_11336600	60.7496	49.852	8	chr12:11336501-11336600	KBTBD6	-197	WBP4	58355	KBTBD7	77841	KBTBD6	-3184	WBP4	35941	KBTBD7	73172	{'KBTBD6'}	set()	10.8976	12_1868	22	46.4683	8	52.9095	8	60	3	43.0682	8	69.41	8	55.9615	8	72.3797	79.0861	81.2502	46.1095	46.6942	55.706	26.2703	32.3919	25.5442	75.057	49.8757	25.1812	400	27.9081	-3.07126	24.8369
chr12_11336700	68.5728	47.6834	3	chr12:11336601-11336700	KBTBD6	-297	WBP4	58455	KBTBD7	77741	KBTBD6	-3284	WBP4	36041	KBTBD7	73072	{'KBTBD6'}	set()	20.8894	12_1868	22	58.5859	3	40	3	86.6667	3	33.3333	3	82.2797	3	64.2325	3	72.3797	79.0861	81.2502	46.1095	46.6942	55.706	26.2703	32.3919	25.5442	75.057	49.8757	25.1812	400	27.9081	-3.07126	24.8369
chr12_11336800	89.4504	51.7004	8	chr12:11336701-11336800	KBTBD6	-397	WBP4	58555	KBTBD7	77641	KBTBD6	-3384	WBP4	36141	KBTBD7	72972	{'KBTBD6'}	set()	37.75	12_1868	22	88.6315	8	48.9066	8	89.2857	8	54.6891	8	94.1443	8	49.468	8	72.3797	79.0861	81.2502	46.1095	46.6942	55.706	26.2703	32.3919	25.5442	75.057	49.8757	25.1812	400	27.9081	-3.07126	24.8369
chr12_11336900	81.455	50.2672	3	chr12:11336801-11336900	KBTBD6	-497	WBP4	58655	KBTBD7	77541	KBTBD6	-3484	WBP4	36241	KBTBD7	72872	{'KBTBD6'}	set()	31.1878	12_1868	22	95.8333	3	42.6219	3	80.3922	3	55.6863	3	79.1667	3	53.1621	3	72.3797	79.0861	81.2502	46.1095	46.6942	55.706	26.2703	32.3919	25.5442	75.057	49.8757	25.1812	400	27.9081	-3.07126	24.8369
chr12_12009000	93.9309	74.8557	3	chr12:12008901-12009000	VWA8	44618	DGKH	-155751	LOC107132986	-348629	VWA8	-228552	LOC107132986	-353529	DGKH	-374036		{'VWA8'}	19.0752	12_1968	5	89.6491	3	84.8485	3	98.0392	3	63.8889	3	97.7011	3	77.7778	3	92.0468	92.9828	95.5172	56.71	54.1667	61.9658	35.3368	38.8161	33.5514	94.8821	57.836	37.0461	300	35.8358	-2.18606	33.6497
chr12_12009100			1	chr12:12009001-12009100	VWA8	44518	DGKH	-155651	LOC107132986	-348729	VWA8	-228652	LOC107132986	-353629	DGKH	-373936		{'VWA8'}		12_1968	5	94.4444	1			90.9091	1							92.0468	92.9828	95.5172	56.71	54.1667	61.9658	35.3368	38.8161	33.5514	94.8821	57.836	37.0461	300	35.8358	-2.18606	33.6497
chr12_12009200	95.8333	40.8163	1	chr12:12009101-12009200	VWA8	44418	DGKH	-155551	LOC107132986	-348829	VWA8	-228752	LOC107132986	-353729	DGKH	-373836		{'VWA8'}	55.017	12_1968	5			28.5714	1	90	1	44.4444	1	93.3333	1	46.1538	1	92.0468	92.9828	95.5172	56.71	54.1667	61.9658	35.3368	38.8161	33.5514	94.8821	57.836	37.0461	300	35.8358	-2.18606	33.6497
chr12_12711100	75.6757	90.2439	1	chr12:12711001-12711100	TNFSF11	9970	LOC112449121	-56303	LOC112449032	-187876	TNFSF11	-31254	LOC112449121	-59489	LOC112449032	-199301		{'TNFSF11'}	-14.5682	12_2094	5	86.6667	1	83.3333	1	66.6667	1			42.8571	1	86.6667	1	59.5833	53.3333	40.1786	90.8333	92.4451	91.6288	-31.25	-39.1117	-51.4502	54.5984	91.1511	-36.5527	200	39.7663	-8.31394	31.4523
chr12_12711200	33.5212	92.0583	4	chr12:12711101-12711200	TNFSF11	10070	LOC112449121	-56403	LOC112449032	-187776	TNFSF11	-31154	LOC112449121	-59589	LOC112449032	-199201		{'TNFSF11'}	-58.5371	12_2094	5	32.5	4	98.3333	4	40	3	92.4451	4	37.5	4	96.5909	4	59.5833	53.3333	40.1786	90.8333	92.4451	91.6288	-31.25	-39.1117	-51.4502	54.5984	91.1511	-36.5527	200	39.7663	-8.31394	31.4523
chr12_12724400	72.2827	91.2963	3	chr12:12724301-12724400	TNFSF11	23270	LOC112449121	-69603	LOC112449032	-174576	TNFSF11	-17954	LOC112449121	-72789	LOC112449032	-186001		{'TNFSF11'}	-19.0136	12_2099	5	74.2424	3	94.6394	3	68.1818	3	87.5	3	76.7728	3	89.8043	3	58.5498	53.2086	61.1137	95.047	87.5	91.6413	-36.4972	-34.2914	-30.5276	56.9041	91.5555	-34.6514	200	33.6806	-2.46458	31.216
chr12_12724500	41.5254	91.8147	2	chr12:12724401-12724500	TNFSF11	23370	LOC112449121	-69703	LOC112449032	-174476	TNFSF11	-17854	LOC112449121	-72889	LOC112449032	-185901		{'TNFSF11'}	-50.2892	12_2099	5	42.8571	2	95.4545	2	38.2353	2		0	45.4545	2	93.4783	2	58.5498	53.2086	61.1137	95.047	87.5	91.6413	-36.4972	-34.2914	-30.5276	56.9041	91.5555	-34.6514	200	33.6806	-2.46458	31.216
chr12_13034400	29.1667	57.8947	1	chr12:13034301-13034400	LOC112449033	160	EPSTI1	81038	DNAJC15	-107203	EPSTI1	-19036	LOC112449033	-30644	FAM216B	101223	{'LOC112449033'}	{'LOC112449033', 'EPSTI1'}	-28.7281	12_2156	7	47.3684	1	80	1	33.3333	1	80	1			33.3333	1	66.5136	46.6578	12.146	90.8642	76.3192	49.2172	-24.3506	-29.6613	-37.0712	43.4743	69.0162	-25.542	400	29.9166	-5.2167	24.6999
chr12_13034500	44.7747	79.3656	3	chr12:13034401-13034500	LOC112449033	260	EPSTI1	80938	DNAJC15	-107103	EPSTI1	-19136	LOC112449033	-30544	FAM216B	101323	{'LOC112449033'}	{'LOC112449033', 'EPSTI1'}	-34.591	12_2156	7	65.3532	3	96.2963	3	44.9735	3	79.798	3	13.1808	3	78.022	3	66.5136	46.6578	12.146	90.8642	76.3192	49.2172	-24.3506	-29.6613	-37.0712	43.4743	69.0162	-25.542	400	29.9166	-5.2167	24.6999
chr12_13034600			0	chr12:13034501-13034600	LOC112449033	360	EPSTI1	80838	DNAJC15	-107003	EPSTI1	-19236	LOC112449033	-30444	FAM216B	101423	{'LOC112449033'}	{'LOC112449033', 'EPSTI1'}		12_2156	7													66.5136	46.6578	12.146	90.8642	76.3192	49.2172	-24.3506	-29.6613	-37.0712	43.4743	69.0162	-25.542	400	29.9166	-5.2167	24.6999
chr12_13034700	56.4815	69.7884	3	chr12:13034601-13034700	LOC112449033	460	EPSTI1	80738	DNAJC15	-106903	EPSTI1	-19336	LOC112449033	-30344	FAM216B	101523	{'LOC112449033'}	{'LOC112449033', 'EPSTI1'}	-13.3069	12_2156	7	86.8192	3	96.2963	3	61.6667	3	69.1595	3	11.1111	3	36.2963	3	66.5136	46.6578	12.146	90.8642	76.3192	49.2172	-24.3506	-29.6613	-37.0712	43.4743	69.0162	-25.542	400	29.9166	-5.2167	24.6999
chr12_13516500	72.2557	60.4861	3	chr12:13516401-13516500	ENOX1	129358	LOC112449034	-272985	DNAJC15	374897	ENOX1	-177513	LOC112449034	-279086	DNAJC15	292573		{'ENOX1'}	11.7696	12_2255	6	79.2984	3	58.042	3	60.303	3	52.381	3	68.0556	3	66.6667	3	74.5064	67.4531	69.6759	45.6876	42.8571	45.2381	28.8187	24.596	24.4378	69.1289	45.4126	23.7163	200	25.8742	-2.02892	23.8453
chr12_13516600	66.0021	30.3391	3	chr12:13516501-13516600	ENOX1	129258	LOC112449034	-272885	DNAJC15	374997	ENOX1	-177613	LOC112449034	-278986	DNAJC15	292673		{'ENOX1'}	35.663	12_2255	6	69.7143	3	33.3333	3	74.6032	3	33.3333	3	71.2963	3	23.8095	3	74.5064	67.4531	69.6759	45.6876	42.8571	45.2381	28.8187	24.596	24.4378	69.1289	45.4126	23.7163	200	25.8742	-2.02892	23.8453
chr12_15023600	77.9962	92.4598	4	chr12:15023501-15023600	LOC107132988	61895	NUFIP1	133540	GPALPP1	-133612	LOC107132988	56816	NUFIP1	94406	GPALPP1	-151138		set()	-14.4636	12_2571	6	78.4539	4	95.5882	4	77.1307	4	88.962	4	83.3004	4	96.875	4	71.2376	66.2439	75.4002	92.7941	87.3381	96.3542	-21.5566	-21.0942	-20.954	70.2445	91.6956	-21.451	200	21.2	-0.257455	20.9426
chr12_15023700	62.4929	90.9314	2	chr12:15023601-15023700	LOC107132988	61995	NUFIP1	133440	GPALPP1	-133512	LOC107132988	56916	NUFIP1	94306	GPALPP1	-151038		set()	-28.4384	12_2571	6	64.0212	2	90	2	55.3571	2	85.7143	2	67.5	2	95.8333	2	71.2376	66.2439	75.4002	92.7941	87.3381	96.3542	-21.5566	-21.0942	-20.954	70.2445	91.6956	-21.451	200	21.2	-0.257455	20.9426
chr12_19006700	47.1678	87.4074	3	chr12:19006601-19006700	CAB39L	5486	SETDB2	-5669	PHF11	-48922	SETDB2	-45442	PHF11	-77655	CAB39L	-87668		{'CAB39L'}	-40.2397	12_3289	32	42.2222	3	85.7143	3	40	3			75	3	95.8333	3	44.3403	46.3301	42.8397	92.4751	93.9426	89.8456	-48.1348	-47.6124	-47.0059	42.1668	87.7957	-45.6289	600	47.5821	-0.461328	47.1208
chr12_19006800	52.6407	93.3217	4	chr12:19006701-19006800	CAB39L	5386	SETDB2	-5569	PHF11	-48822	SETDB2	-45342	PHF11	-77555	CAB39L	-87768		{'CAB39L'}	-40.681	12_3289	32	57.8125	4	92.1875	4	58.3333	4	92.8571	4	80.8333	4	97.2222	4	44.3403	46.3301	42.8397	92.4751	93.9426	89.8456	-48.1348	-47.6124	-47.0059	42.1668	87.7957	-45.6289	600	47.5821	-0.461328	47.1208
chr12_19006900			0	chr12:19006801-19006900	CAB39L	5286	SETDB2	-5469	PHF11	-48722	SETDB2	-45242	PHF11	-77455	CAB39L	-87868		{'CAB39L'}		12_3289	32													44.3403	46.3301	42.8397	92.4751	93.9426	89.8456	-48.1348	-47.6124	-47.0059	42.1668	87.7957	-45.6289	600	47.5821	-0.461328	47.1208
chr12_19007000	36.0637	88.2975	19	chr12:19006901-19007000	CAB39L	5186	SETDB2	-5369	PHF11	-48622	SETDB2	-45142	PHF11	-77355	CAB39L	-87968		{'CAB39L'}	-52.2338	12_3289	32	41.2153	19	91.9987	19	49.4872	13	93.1373	17	23.8414	19	75.7018	19	44.3403	46.3301	42.8397	92.4751	93.9426	89.8456	-48.1348	-47.6124	-47.0059	42.1668	87.7957	-45.6289	600	47.5821	-0.461328	47.1208
chr12_19007100	32.5378	85.5769	5	chr12:19007001-19007100	CAB39L	5086	SETDB2	-5269	PHF11	-48522	SETDB2	-45042	PHF11	-77255	CAB39L	-88068		{'CAB39L'}	-53.0391	12_3289	32	36.1111	4	100	1	37.5	4	95.8333	4	17.8571	5	90.625	4	44.3403	46.3301	42.8397	92.4751	93.9426	89.8456	-48.1348	-47.6124	-47.0059	42.1668	87.7957	-45.6289	600	47.5821	-0.461328	47.1208
chr12_19007200	42.4242	84.375	1	chr12:19007101-19007200	CAB39L	4986	SETDB2	-5169	PHF11	-48422	SETDB2	-44942	PHF11	-77155	CAB39L	-88168		{'CAB39L'}	-41.9508	12_3289	32		0				0		0	16.6667	1			44.3403	46.3301	42.8397	92.4751	93.9426	89.8456	-48.1348	-47.6124	-47.0059	42.1668	87.7957	-45.6289	600	47.5821	-0.461328	47.1208
chr12_19779300	47.6127	71.8777	3	chr12:19779201-19779300	LOC112449043	107511	LOC104973551	252968	LOC100847818	-252989	LOC112449043	-118743	LOC104973551	213406	MIR15A	-278240		{'LOC112449043'}	-24.265	12_3402	5	59.0345	3	91.3592	3	58.7607	3	83.9744	3	16.7763	3	26.1905	3	51.7395	54.3803	33.3882	81.6355	87.2145	56.8452	-29.896	-32.8341	-23.4571	47.3778	75.046	-27.6682	300	28.4493	-3.91608	24.5332
chr12_19779400			0	chr12:19779301-19779400	LOC112449043	107611	LOC104973551	253068	LOC100847818	-253089	LOC112449043	-118643	LOC104973551	213506	MIR15A	-278340		{'LOC112449043'}		12_3402	5													51.7395	54.3803	33.3882	81.6355	87.2145	56.8452	-29.896	-32.8341	-23.4571	47.3778	75.046	-27.6682	300	28.4493	-3.91608	24.5332
chr12_19779500	47.1429	78.2143	2	chr12:19779401-19779500	LOC112449043	107711	LOC104973551	253168	LOC100847818	-253189	LOC112449043	-118543	LOC104973551	213606	MIR15A	-278440		{'LOC112449043'}	-31.0714	12_3402	5	44.4444	2	71.9118	2	50	2	90.4545	2	50	2	87.5	2	51.7395	54.3803	33.3882	81.6355	87.2145	56.8452	-29.896	-32.8341	-23.4571	47.3778	75.046	-27.6682	300	28.4493	-3.91608	24.5332
chr12_25524400	51.5152	66.6667	1	chr12:25524301-25524400	DCLK1	-83974	SOHLH2	261804	CCDC169	315466	DCLK1	-94197	SOHLH2	221185	NBEA	244694		{'DCLK1'}	-15.1515	12_4459	7	38.4615	1					57.1429	1	38.4615	1	87.5	1	57.9466	38.6905	24.4872	77.9762	76.3492	63.5747	-20.0296	-37.6587	-39.0876	49.2188	64.791	-15.5722	300	30.8929	-8.66687	22.2261
chr12_25524500	54.0584	74.0891	2	chr12:25524401-25524500	DCLK1	-83874	SOHLH2	261904	CCDC169	315566	DCLK1	-94097	SOHLH2	221285	NBEA	244594		{'DCLK1'}	-20.0306	12_4459	7	81.9853	2	100	1	30.9524	2	90	2	25	2	62.5	2	57.9466	38.6905	24.4872	77.9762	76.3492	63.5747	-20.0296	-37.6587	-39.0876	49.2188	64.791	-15.5722	300	30.8929	-8.66687	22.2261
chr12_25524600	42.0828	53.6171	4	chr12:25524501-25524600	DCLK1	-83774	SOHLH2	262004	CCDC169	315666	DCLK1	-93997	SOHLH2	221385	NBEA	244494		{'DCLK1'}	-11.5343	12_4459	7	53.3929	4	55.9524	4	46.4286	4	81.9048	3	10	4	40.7242	4	57.9466	38.6905	24.4872	77.9762	76.3492	63.5747	-20.0296	-37.6587	-39.0876	49.2188	64.791	-15.5722	300	30.8929	-8.66687	22.2261
chr12_27083700	22.2222	53.0556	2	chr12:27083601-27083700	LOC112449114	-44281	RFC3	312440	LOC104973559	-372758	LOC112449114	-59132	RFC3	295215	LOC104973559	-377079		set()	-30.8333	12_4643	10	14.7727	2	45	2	0	1	32.1429	2	35	2	91.6667	2	39.855	28.0022	57.3932	77.8475	69.9892	89.6895	-37.9925	-41.987	-32.2963	42.3608	78.162	-35.8012	800	37.2096	-3.97649	33.2331
chr12_27083800			0	chr12:27083701-27083800	LOC112449114	-44181	RFC3	312340	LOC104973559	-372858	LOC112449114	-59032	RFC3	295115	LOC104973559	-377179		set()		12_4643	10													39.855	28.0022	57.3932	77.8475	69.9892	89.6895	-37.9925	-41.987	-32.2963	42.3608	78.162	-35.8012	800	37.2096	-3.97649	33.2331
chr12_27083900	53.1894	70	2	chr12:27083801-27083900	LOC112449114	-44081	RFC3	312240	LOC104973559	-372958	LOC112449114	-58932	RFC3	295015	LOC104973559	-377279		set()	-16.8106	12_4643	10	41.875	2	70.8333	2	28.5714	2	63.6364	2	68.5606	2			39.855	28.0022	57.3932	77.8475	69.9892	89.6895	-37.9925	-41.987	-32.2963	42.3608	78.162	-35.8012	800	37.2096	-3.97649	33.2331
chr12_27084000			0	chr12:27083901-27084000	LOC112449114	-43981	RFC3	312140	LOC104973559	-373058	LOC112449114	-58832	RFC3	294915	LOC104973559	-377379		set()		12_4643	10													39.855	28.0022	57.3932	77.8475	69.9892	89.6895	-37.9925	-41.987	-32.2963	42.3608	78.162	-35.8012	800	37.2096	-3.97649	33.2331
chr12_27084100	56.746	83.871	2	chr12:27084001-27084100	LOC112449114	-43881	RFC3	312040	LOC104973559	-373158	LOC112449114	-58732	RFC3	294815	LOC104973559	-377479		set()	-27.1249	12_4643	10	68.797	2	85.4762	2	37.5	2	75	2	57.1429	2			39.855	28.0022	57.3932	77.8475	69.9892	89.6895	-37.9925	-41.987	-32.2963	42.3608	78.162	-35.8012	800	37.2096	-3.97649	33.2331
chr12_27084200	28.2051	95.2381	1	chr12:27084101-27084200	LOC112449114	-43781	RFC3	311940	LOC104973559	-373258	LOC112449114	-58632	RFC3	294715	LOC104973559	-377579		set()	-67.033	12_4643	10	21.0526	1	95.2381	1	20	1	87.5	1	80	1			39.855	28.0022	57.3932	77.8475	69.9892	89.6895	-37.9925	-41.987	-32.2963	42.3608	78.162	-35.8012	800	37.2096	-3.97649	33.2331
chr12_27084300			0	chr12:27084201-27084300	LOC112449114	-43681	RFC3	311840	LOC104973559	-373358	LOC112449114	-58532	RFC3	294615	LOC104973559	-377679		set()		12_4643	10													39.855	28.0022	57.3932	77.8475	69.9892	89.6895	-37.9925	-41.987	-32.2963	42.3608	78.162	-35.8012	800	37.2096	-3.97649	33.2331
chr12_27084400	51.4412	88.6453	3	chr12:27084301-27084400	LOC112449114	-43581	RFC3	311740	LOC104973559	-373458	LOC112449114	-58432	RFC3	294515	LOC104973559	-377779		set()	-37.204	12_4643	10	52.7778	3	92.6901	3	53.9394	3	91.6667	3	46.2626	3	87.7124	3	39.855	28.0022	57.3932	77.8475	69.9892	89.6895	-37.9925	-41.987	-32.2963	42.3608	78.162	-35.8012	800	37.2096	-3.97649	33.2331
chr12_28764800	74	37.7778	1	chr12:28764701-28764800	ZAR1L	94325	BRCA2	-96169	LOC112449115	-171871	ZAR1L	-9794	FRY	-17051	BRCA2	-137447		{'ZAR1L', 'FRY'}	36.2222	12_4849	6	84.6154	1	33.3333	1	41.6667	1	30	1	85.7143	1	41.1765	1	84.7843	65.0087	91.9994	52.4101	34.0985	73.1523	32.3742	30.9102	18.8471	80.9947	53.4019	27.5928	300	26.6184	-6.06122	20.5572
chr12_28764900	86.5804	58.8824	3	chr12:28764801-28764900	ZAR1L	94425	BRCA2	-96269	LOC112449115	-171971	ZAR1L	-9694	FRY	-17151	BRCA2	-137547		{'ZAR1L', 'FRY'}	27.698	12_4849	6	87.4459	3	55.1471	3	73.4188	3	31.5812	3	94.5696	3	85.1852	3	84.7843	65.0087	91.9994	52.4101	34.0985	73.1523	32.3742	30.9102	18.8471	80.9947	53.4019	27.5928	300	26.6184	-6.06122	20.5572
chr12_28765000	82.4038	63.5455	2	chr12:28764901-28765000	ZAR1L	94525	BRCA2	-96369	LOC112449115	-172071	ZAR1L	-9594	FRY	-17251	BRCA2	-137647		{'ZAR1L', 'FRY'}	18.8583	12_4849	6	82.2917	2	68.75	2	79.9407	2	40.7143	2	95.7143	2	93.0952	2	84.7843	65.0087	91.9994	52.4101	34.0985	73.1523	32.3742	30.9102	18.8471	80.9947	53.4019	27.5928	300	26.6184	-6.06122	20.5572
chr12_30863600	88.6702	61.2613	3	chr12:30863501-30863600	LOC112449055	-21374	UBL3	57372	SLC7A1	-70482	UBL3	9539	LOC112449055	-40048	LOC107132982	40822		set()	27.4089	12_5275	5	90.6318	3	64.415	3	86.6667	3	52.0202	3	94.7368	3	69.6465	3	90.5486	86.2879	90.81	58.0011	59.154	65.9657	32.5475	27.1338	24.8442	87.8586	59.3894	28.4691	300	27.9953	-3.2299	24.7654
chr12_30863700			0	chr12:30863601-30863700	LOC112449055	-21274	UBL3	57472	SLC7A1	-70382	UBL3	9639	LOC112449055	-39948	LOC107132982	40722		set()		12_5275	5													90.5486	86.2879	90.81	58.0011	59.154	65.9657	32.5475	27.1338	24.8442	87.8586	59.3894	28.4691	300	27.9953	-3.2299	24.7654
chr12_30863800	87.0469	57.5176	2	chr12:30863701-30863800	LOC112449055	-21174	UBL3	57572	SLC7A1	-70282	UBL3	9739	LOC112449055	-39848	LOC107132982	40622		set()	29.5293	12_5275	5	90.4655	2	51.5873	2	85.9091	2	66.2879	2	86.8831	2	62.285	2	90.5486	86.2879	90.81	58.0011	59.154	65.9657	32.5475	27.1338	24.8442	87.8586	59.3894	28.4691	300	27.9953	-3.2299	24.7654
chr12_31050100	90.5347	60.1178	3	chr12:31050001-31050100	MTUS2	16087	SLC7A1	72743	LOC107132982	-114514	MTUS2	-50249	SLC7A1	53398	LOC107132982	-145678		{'MTUS2'}	30.4169	12_5327	5	98.4848	3	56.4103	3	92.5926	3	62.5	3	89.2473	3	62.1713	3	95.9816	91.2963	89.432	50.7051	50.3676	51.6529	45.2764	40.9286	37.7792	89.6886	50.6285	39.0601	300	41.2146	-3.07374	38.1408
chr12_31050200			0	chr12:31050101-31050200	MTUS2	15987	SLC7A1	72843	LOC107132982	-114614	MTUS2	-50349	SLC7A1	53498	LOC107132982	-145778		{'MTUS2'}		12_5327	5													95.9816	91.2963	89.432	50.7051	50.3676	51.6529	45.2764	40.9286	37.7792	89.6886	50.6285	39.0601	300	41.2146	-3.07374	38.1408
chr12_31050300	88.8426	41.1392	2	chr12:31050201-31050300	MTUS2	15887	SLC7A1	72943	LOC107132982	-114714	MTUS2	-50449	SLC7A1	53598	LOC107132982	-145878		{'MTUS2'}	47.7033	12_5327	5	93.4783	2	45	2	90	2	38.2353	2	89.6168	2	41.1345	2	95.9816	91.2963	89.432	50.7051	50.3676	51.6529	45.2764	40.9286	37.7792	89.6886	50.6285	39.0601	300	41.2146	-3.07374	38.1408
chr12_34727800	61.2978	95.408	4	chr12:34727701-34727800	SGCG	-7202	SACS	94851	LOC107132991	-100415	SGCG	-52893	SACS	58130	LOC107132991	-123475		set()	-34.1102	12_6097	5	67.6882	4	95.5882	4	66.6667	4	97.9167	4	55.2632	4	95.8333	4	73.3178	63.3333	58.4008	95.5882	90.625	88.5417	-22.2705	-27.2917	-30.1409	64.7398	91.0373	-26.2975	200	26.3616	-3.2536	23.108
chr12_34727900	68.1818	86.6667	1	chr12:34727801-34727900	SGCG	-7302	SACS	94951	LOC107132991	-100515	SGCG	-52993	SACS	58230	LOC107132991	-123575		set()	-18.4848	12_6097	5	78.9474	1			60	1	83.3333	1	61.5385	1	81.25	1	73.3178	63.3333	58.4008	95.5882	90.625	88.5417	-22.2705	-27.2917	-30.1409	64.7398	91.0373	-26.2975	200	26.3616	-3.2536	23.108
chr12_36164100	21.5054	88.3886	3	chr12:36164001-36164100	ZMYM2	31472	GJA3	49547	ZMYM5	-71210	ZMYM2	7057	GJA3	47546	GJB2	82216		set()	-66.8833	12_6374	5	22.2222	3	94.3355	3	6.66667	3	78.5714	3	25	3	95.0549	3	56.5657	47.4306	59.7222	94.3355	84.7403	94.1941	-37.7699	-37.3097	-34.4719	49.8436	89.884	-40.0404	200	36.4875	-1.45835	35.0292
chr12_36164200	78.1818	91.3793	2	chr12:36164101-36164200	ZMYM2	31372	GJA3	49647	ZMYM5	-71110	ZMYM2	6957	GJA3	47646	GJB2	82316		set()	-13.1975	12_6374	5	90.9091	2			88.1944	2	90.9091	1	94.4444	2	93.3333	2	56.5657	47.4306	59.7222	94.3355	84.7403	94.1941	-37.7699	-37.3097	-34.4719	49.8436	89.884	-40.0404	200	36.4875	-1.45835	35.0292
chr12_36301200	93.4756	45.8333	2	chr12:36301101-36301200	PSPC1	30205	ZMYM5	65401	MPHOSPH8	94088	PSPC1	-20592	ZMYM5	39681	MPHOSPH8	45990		{'PSPC1'}	47.6422	12_6386	9	92.8571	2	45.9459	2	91.3793	2	42.3077	2			50	2	90.0295	86.3186	84.127	48.2906	57.2436	48.8889	41.739	29.075	35.2381	88.2022	50.5643	37.6379	400	34.9696	-5.17067	29.799
chr12_36301300	91.6209	45.3495	2	chr12:36301201-36301300	PSPC1	30305	ZMYM5	65501	MPHOSPH8	93988	PSPC1	-20492	ZMYM5	39781	MPHOSPH8	45890		{'PSPC1'}	46.2713	12_6386	9	98.4375	2	48.2143	2	91.3949	2	50	2	85.7143	2	30	2	90.0295	86.3186	84.127	48.2906	57.2436	48.8889	41.739	29.075	35.2381	88.2022	50.5643	37.6379	400	34.9696	-5.17067	29.799
chr12_36301400	91.1209	76.1329	3	chr12:36301301-36301400	PSPC1	30405	ZMYM5	65601	MPHOSPH8	93888	PSPC1	-20392	ZMYM5	39881	MPHOSPH8	45790		{'PSPC1'}	14.988	12_6386	9	92.1569	3	77.5735	3	95.8333	3	86.6667	3	86.6667	3	66.6667	3	90.0295	86.3186	84.127	48.2906	57.2436	48.8889	41.739	29.075	35.2381	88.2022	50.5643	37.6379	400	34.9696	-5.17067	29.799
chr12_36301500	76.5915	34.9415	2	chr12:36301401-36301500	PSPC1	30505	ZMYM5	65701	MPHOSPH8	93788	PSPC1	-20292	ZMYM5	39981	MPHOSPH8	45690		{'PSPC1'}	41.65	12_6386	9	76.6667	2	21.4286	2	66.6667	1	50	2	80	2		0	90.0295	86.3186	84.127	48.2906	57.2436	48.8889	41.739	29.075	35.2381	88.2022	50.5643	37.6379	400	34.9696	-5.17067	29.799
chr12_44646800	25	56.6667	1	chr12:44646701-44646800	LOC112449178	79918	KLHL1	-121479		inf	LOC112449178	79795	KLHL1	-647809		inf		set()	-31.6667	12_7330	5	31.25	1	84.6154	1	15.7895	1			16.6667	1	83.3333	1	59.258	41.9928	47.5529	81.7562	81.1966	87.5	-22.4981	-39.2037	-39.9471	49.1621	71.8406	-22.6786	300	32.7833	-8.05602	24.7273
chr12_44646900	53.3333	79.4118	1	chr12:44646801-44646900	LOC112449178	80018	KLHL1	-121579		inf	LOC112449178	79895	KLHL1	-647909		inf		set()	-26.0784	12_7330	5	64.7059	1	78.5714	1	37.5	1	84.6154	1	66.6667	1			59.258	41.9928	47.5529	81.7562	81.1966	87.5	-22.4981	-39.2037	-39.9471	49.1621	71.8406	-22.6786	300	32.7833	-8.05602	24.7273
chr12_44647000	69.1528	79.4434	3	chr12:44646901-44647000	LOC112449178	80118	KLHL1	-121679		inf	LOC112449178	79995	KLHL1	-648009		inf		set()	-10.2906	12_7330	5	81.8182	3	82.0817	3	72.6891	3	77.7778	2	59.3254	3	91.6667	3	59.258	41.9928	47.5529	81.7562	81.1966	87.5	-22.4981	-39.2037	-39.9471	49.1621	71.8406	-22.6786	300	32.7833	-8.05602	24.7273
chr12_48795400	45	61.2903	1	chr12:48795301-48795400	KLF12	7437	LOC112449064	-301787	LOC112449063	650323	KLF12	-269036	LOC112449064	-306613	LOC112449063	639994		{'KLF12'}	-16.2903	12_7747	7	33.3333	1	54.5455	1	33.3333	1	77.7778	1	85.7143	1			33.215	65.9259	66.3492	63.7038	87.9497	90.8929	-30.4888	-22.0238	-24.5437	51.6841	72.4037	-20.7196	300	25.4482	-3.54889	21.8993
chr12_48795500	58.8327	87.1707	5	chr12:48795401-48795500	KLF12	7337	LOC112449064	-301887	LOC112449063	650423	KLF12	-269136	LOC112449064	-306713	LOC112449063	640094		{'KLF12'}	-28.338	12_7747	7	37.7403	5	78.6713	5	84.4444	5	98.5714	5	91.1111	5	94.2857	5	33.215	65.9259	66.3492	63.7038	87.9497	90.8929	-30.4888	-22.0238	-24.5437	51.6841	72.4037	-20.7196	300	25.4482	-3.54889	21.8993
chr12_48795600	51.2195	68.75	1	chr12:48795501-48795600	KLF12	7237	LOC112449064	-301987	LOC112449063	650523	KLF12	-269236	LOC112449064	-306813	LOC112449063	640194		{'KLF12'}	-17.5305	12_7747	7	28.5714	1	57.8947	1	80	1	87.5	1	22.2222	1	87.5	1	33.215	65.9259	66.3492	63.7038	87.9497	90.8929	-30.4888	-22.0238	-24.5437	51.6841	72.4037	-20.7196	300	25.4482	-3.54889	21.8993
chr12_51918300	86.3492	55.1136	4	chr12:51918201-51918300	LOC104973604	-18470	LOC107132998	79533	KCTD12	86758	LOC104973604	-36677	LOC107132998	66084	KCTD12	80599		set()	31.2356	12_8162	8	88.0952	4	53.5714	4			76.4286	4	90.3846	4	44.0476	4	91.7749	93.3036	92.9864	54.6016	71.0268	57.7381	37.1732	22.2768	35.2483	90.3321	58.6597	31.6725	200	30.7898	-6.61539	24.1744
chr12_51918400	94.3151	62.2057	4	chr12:51918301-51918400	LOC104973604	-18570	LOC107132998	79433	KCTD12	86658	LOC104973604	-36777	LOC107132998	65984	KCTD12	80499		set()	32.1094	12_8162	8	95.4545	4	55.6319	4	93.3036	4	65.625	4	95.5882	4	71.4286	4	91.7749	93.3036	92.9864	54.6016	71.0268	57.7381	37.1732	22.2768	35.2483	90.3321	58.6597	31.6725	200	30.7898	-6.61539	24.1744
chr12_60834000	85.1181	55.4377	5	chr12:60833901-60834000	SLITRK6	-131807		inf		inf	SLITRK6	-140397		inf		inf		set()	29.6804	12_9319	7	84.7895	5	58.6577	5	92.9412	5	74.2857	5	81.7143	5	44.7619	5	83.7346	94.6849	84.6071	56.4122	74.2857	51.8948	27.3224	20.3992	32.7123	85.7409	57.3272	28.4137	200	26.3197	-5.0398	21.2799
chr12_60834100	86.3636	59.2166	2	chr12:60834001-60834100	SLITRK6	-131907		inf		inf	SLITRK6	-140497		inf		inf		set()	27.147	12_9319	7	82.6797	2	54.1667	2	96.4286	2			87.5	2	59.0278	2	83.7346	94.6849	84.6071	56.4122	74.2857	51.8948	27.3224	20.3992	32.7123	85.7409	57.3272	28.4137	200	26.3197	-5.0398	21.2799
chr12_64870300	47.3684	82.5	1	chr12:64870201-64870300	LOC112449137	531088	LOC101907906	-581008	LOC112449108	-815718	LOC112449137	524269	LOC101907906	-614777	MIR17	-819200		set()	-35.1316	12_9842	5	26.6667	1	92.8571	1	58.3333	1	64.2857	1	47.0588	1			38.5088	50.2018	51.4887	78.5641	69.9359	87.5	-40.0553	-19.7341	-36.0113	47.2318	76.0431	-28.8113	500	30.5332	-8.7829	21.7502
chr12_64870400			0	chr12:64870301-64870400	LOC112449137	530988	LOC101907906	-580908	LOC112449108	-815618	LOC112449137	524169	LOC101907906	-614677	MIR17	-819100		set()		12_9842	5													38.5088	50.2018	51.4887	78.5641	69.9359	87.5	-40.0553	-19.7341	-36.0113	47.2318	76.0431	-28.8113	500	30.5332	-8.7829	21.7502
chr12_64870500	52.2727	69.2308	1	chr12:64870401-64870500	LOC112449137	530888	LOC101907906	-580808	LOC112449108	-815518	LOC112449137	524069	LOC101907906	-614577	MIR17	-819000		set()	-16.958	12_9842	5	50	1	64.2857	1	53.8462	1	81.8182	1	50	1	83.3333	1	38.5088	50.2018	51.4887	78.5641	69.9359	87.5	-40.0553	-19.7341	-36.0113	47.2318	76.0431	-28.8113	500	30.5332	-8.7829	21.7502
chr12_64870600			0	chr12:64870501-64870600	LOC112449137	530788	LOC101907906	-580708	LOC112449108	-815418	LOC112449137	523969	LOC101907906	-614477	MIR17	-818900		set()		12_9842	5													38.5088	50.2018	51.4887	78.5641	69.9359	87.5	-40.0553	-19.7341	-36.0113	47.2318	76.0431	-28.8113	500	30.5332	-8.7829	21.7502
chr12_64870700	42.0542	76.3985	3	chr12:64870601-64870700	LOC112449137	530688	LOC101907906	-580608	LOC112449108	-815318	LOC112449137	523869	LOC101907906	-614377	MIR17	-818800		set()	-34.3444	12_9842	5	38.8596	3	78.5494	3	38.4259	3	63.7037	3	57.4074	3	91.6667	3	38.5088	50.2018	51.4887	78.5641	69.9359	87.5	-40.0553	-19.7341	-36.0113	47.2318	76.0431	-28.8113	500	30.5332	-8.7829	21.7502
chr12_65165400	40.8163	78.125	1	chr12:65165301-65165400	LOC112449137	235988	LOC101907906	-285908	LOC112449108	-520618	LOC112449137	229169	LOC101907906	-319677	MIR17	-524100		set()	-37.3087	12_9882	5	30.7692	1	80	1	46.6667	1	85.7143	1	30.7692	1	62.5	1	57.0129	39.1005	53.8801	89.6581	87.8571	83.3333	-32.6452	-48.7566	-29.4532	52.8943	87.5288	-34.6346	300	36.0575	-8.44846	27.609
chr12_65165500	65.2349	94.2308	2	chr12:65165401-65165500	LOC112449137	235888	LOC101907906	-285808	LOC112449108	-520518	LOC112449137	229069	LOC101907906	-319577	MIR17	-524000		set()	-28.9958	12_9882	5	76.817	2	96.6667	2	56.3492	2			62.1212	2	93.75	2	57.0129	39.1005	53.8801	89.6581	87.8571	83.3333	-32.6452	-48.7566	-29.4532	52.8943	87.5288	-34.6346	300	36.0575	-8.44846	27.609
chr12_65165600	52.6316	90.2308	2	chr12:65165501-65165600	LOC112449137	235788	LOC101907906	-285708	LOC112449108	-520418	LOC112449137	228969	LOC101907906	-319477	MIR17	-523900		set()	-37.5992	12_9882	5	63.4524	2	92.3077	2	14.2857	1	90	2	68.75	2	93.75	2	57.0129	39.1005	53.8801	89.6581	87.8571	83.3333	-32.6452	-48.7566	-29.4532	52.8943	87.5288	-34.6346	300	36.0575	-8.44846	27.609
chr12_68494300	81.9824	67.4593	4	chr12:68494201-68494300	LOC112449069	218503	DCT	511871	LOC781339	543883	LOC112449069	216753	GPC6	284093	DCT	471159		set()	14.5231	12_10336	7	79.6087	4	77.8232	4	91.9872	4	71.3961	4	86.4973	4	55.8523	4	79.0615	91.3061	86.6607	57.0522	55.4654	59.0936	22.0093	35.8407	27.5671	84.4366	55.7506	28.686	300	27.912	-5.68281	22.2292
chr12_68494400	79.4355	31.7073	2	chr12:68494301-68494400	LOC112449069	218403	DCT	511771	LOC781339	543783	LOC112449069	216653	GPC6	284193	DCT	471059		set()	47.7282	12_10336	7	70.9091	2	33.3333	2	90.625	2	25	2	81.8182	2	50	2	79.0615	91.3061	86.6607	57.0522	55.4654	59.0936	22.0093	35.8407	27.5671	84.4366	55.7506	28.686	300	27.912	-5.68281	22.2292
chr12_68494500	91.8919	68.0851	1	chr12:68494401-68494500	LOC112449069	218303	DCT	511671	LOC781339	543683	LOC112449069	216553	GPC6	284293	DCT	470959		set()	23.8068	12_10336	7	86.6667	1	60	1			70	1	91.6667	1	71.4286	1	79.0615	91.3061	86.6607	57.0522	55.4654	59.0936	22.0093	35.8407	27.5671	84.4366	55.7506	28.686	300	27.912	-5.68281	22.2292
chr12_68744500	41.3043	71.4286	1	chr12:68744401-68744500	LOC112449069	-31697	DCT	261671	LOC781339	293683	LOC112449069	-33447	DCT	220959	LOC781339	290780		set()	-30.1242	12_10372	7	58.8235	1	88.2353	1	33.3333	1	60	1	37.5	1	60	1	66.0206	52.7519	52.8506	87.61	78.9959	76.3492	-21.5894	-26.2439	-23.4986	56.2573	85.0054	-28.748	600	23.7012	-1.91039	21.7908
chr12_68744600	50	90.4762	1	chr12:68744501-68744600	LOC112449069	-31797	DCT	261571	LOC781339	293583	LOC112449069	-33547	DCT	220859	LOC781339	290680		set()	-40.4762	12_10372	7	80	1	84.2105	1	50	1	92.3077	1	20	1			66.0206	52.7519	52.8506	87.61	78.9959	76.3492	-21.5894	-26.2439	-23.4986	56.2573	85.0054	-28.748	600	23.7012	-1.91039	21.7908
chr12_68744700			0	chr12:68744601-68744700	LOC112449069	-31897	DCT	261471	LOC781339	293483	LOC112449069	-33647	DCT	220759	LOC781339	290580		set()		12_10372	7													66.0206	52.7519	52.8506	87.61	78.9959	76.3492	-21.5894	-26.2439	-23.4986	56.2573	85.0054	-28.748	600	23.7012	-1.91039	21.7908
chr12_68744800	69.9949	88.6122	3	chr12:68744701-68744800	LOC112449069	-31997	DCT	261371	LOC781339	293383	LOC112449069	-33747	DCT	220659	LOC781339	290480		set()	-18.6174	12_10372	7	72.4917	3	92.2799	3	63.3287	3	85.4167	3	84.8485	3	85.7143	3	66.0206	52.7519	52.8506	87.61	78.9959	76.3492	-21.5894	-26.2439	-23.4986	56.2573	85.0054	-28.748	600	23.7012	-1.91039	21.7908
chr12_68744900	80.7018	94.1176	1	chr12:68744801-68744900	LOC112449069	-32097	DCT	261271	LOC781339	293283	LOC112449069	-33847	DCT	220559	LOC781339	290380		set()	-13.4159	12_10372	7	73.3333	1			79.1667	1	86.6667	1	93.3333	1	83.3333	1	66.0206	52.7519	52.8506	87.61	78.9959	76.3492	-21.5894	-26.2439	-23.4986	56.2573	85.0054	-28.748	600	23.7012	-1.91039	21.7908
chr12_68745000	39.2857	80.3922	1	chr12:68744901-68745000	LOC112449069	-32197	DCT	261171	LOC781339	293183	LOC112449069	-33947	DCT	220459	LOC781339	290280		set()	-41.1064	12_10372	7	45.4545	1	85.7143	1	37.931	1	70.5882	1	28.5714	1			66.0206	52.7519	52.8506	87.61	78.9959	76.3492	-21.5894	-26.2439	-23.4986	56.2573	85.0054	-28.748	600	23.7012	-1.91039	21.7908
chr12_72939500	6.25	81.8182	1	chr12:72939401-72939500	LOC104973643	-1464	LOC112449076	-5866	CLDN10	34853	LOC104973643	-3367	LOC112449076	-9785	CLDN10	-69951	{'LOC104973643'}	{'CLDN10'}	-75.5682	12_11130	5			93.3333	1			57.1429	1			92.3077	1	66.6667	56.4103	63.3333	93.547	78.7698	83.3262	-26.8803	-22.3596	-19.9929	44.1091	77.4174	-33.3083	300	22.9047	-2.85727	20.0474
chr12_72939600	60.86	74.2437	3	chr12:72939501-72939600	LOC104973643	-1564	LOC112449076	-5966	CLDN10	34953	LOC104973643	-3467	LOC112449076	-9885	CLDN10	-69851	{'LOC104973643'}	{'CLDN10'}	-13.3837	12_11130	5	66.6667	3	95	3	56.4103	3	91.6667	2	63.3333	3	74.3447	3	66.6667	56.4103	63.3333	93.547	78.7698	83.3262	-26.8803	-22.3596	-19.9929	44.1091	77.4174	-33.3083	300	22.9047	-2.85727	20.0474
chr12_72939700	65.2174	76.1905	1	chr12:72939601-72939700	LOC104973643	-1664	LOC112449076	-6066	CLDN10	35053	LOC104973643	-3567	LOC112449076	-9985	CLDN10	-69751	{'LOC104973643'}	{'CLDN10'}	-10.9731	12_11130	5			92.3077	1			87.5	1					66.6667	56.4103	63.3333	93.547	78.7698	83.3262	-26.8803	-22.3596	-19.9929	44.1091	77.4174	-33.3083	300	22.9047	-2.85727	20.0474
chr12_73120900	61.1607	91.1578	3	chr12:73120801-73120900	DNAJC3	25502	DZIP1	-58779	CLDN10	131827	DNAJC3	-39634	UGGT2	47537	DZIP1	-109430		{'DNAJC3'}	-29.9971	12_11178	6	45.5556	3	93.75	3	66.6667	3	94.4444	3	66.6667	3	92.885	3	43.0159	66.6667	66.6667	78.5836	91.9591	94.4147	-35.5678	-25.2924	-27.7481	60.4148	85.6758	-25.261	200	29.2254	-4.3813	24.8441
chr12_73121000	59.6689	80.1939	3	chr12:73120901-73121000	DNAJC3	25602	DZIP1	-58879	CLDN10	131927	DNAJC3	-39534	UGGT2	47437	DZIP1	-109530		{'DNAJC3'}	-20.525	12_11178	6	40.4762	2	63.4173	3		0	89.4737	3			95.9444	3	43.0159	66.6667	66.6667	78.5836	91.9591	94.4147	-35.5678	-25.2924	-27.7481	60.4148	85.6758	-25.261	200	29.2254	-4.3813	24.8441
chr12_73165000	44.2901	90.1893	3	chr12:73164901-73165000	DNAJC3	69602	DZIP1	-102879	UGGT2	148745	UGGT2	3437	DNAJC3	4466	DZIP1	-153530		set()	-45.8992	12_11187	5	41.5152	3	97.4359	3	13.3333	3	55.5556	3	62.2222	3	96.9697	3	41.5909	6.66667	68.9583	65.5361	56.5972	95.7071	-23.9452	-49.9306	-26.7487	45.0617	76.6348	-31.5731	200	31.7417	-11.6452	20.0965
chr12_73165100	45.8333	63.0804	2	chr12:73165001-73165100	DNAJC3	69702	DZIP1	-102979	UGGT2	148645	UGGT2	3337	DNAJC3	4566	DZIP1	-153630		set()	-17.247	12_11187	5	41.6667	2	33.6364	2	0	1	57.6389	2	75.6944	2	94.4444	2	41.5909	6.66667	68.9583	65.5361	56.5972	95.7071	-23.9452	-49.9306	-26.7487	45.0617	76.6348	-31.5731	200	31.7417	-11.6452	20.0965
chr12_74337300	18.5	61.4453	3	chr12:74337201-74337300	LOC112449138	42253	MBNL2	-73208	OXGR1	-143878	LOC112449138	37180	OXGR1	-145336	MBNL2	-232951		set()	-42.9454	12_11437	5	26.4133	3	65.7602	3	8.33333	3	60.7143	3	15.873	3	46.6667	3	50.7066	34.5238	33.8456	76.8456	67.8571	65	-26.139	-33.3333	-31.1544	42.3895	71.7227	-29.3332	200	30.0535	-3.0122	27.0413
chr12_74337400	66.2791	82	2	chr12:74337301-74337400	LOC112449138	42153	MBNL2	-73108	OXGR1	-143978	LOC112449138	37080	OXGR1	-145436	MBNL2	-232851		set()	-15.7209	12_11437	5	75	2	87.931	2	60.7143	2	75	2	51.8182	2	83.3333	2	50.7066	34.5238	33.8456	76.8456	67.8571	65	-26.139	-33.3333	-31.1544	42.3895	71.7227	-29.3332	200	30.0535	-3.0122	27.0413
chr12_74715800	38.9541	82.2967	2	chr12:74715701-74715800	RAP2A	82076	LOC112449078	-294321	MBNL2	305014	RAP2A	42744	MBNL2	143219	LOC104973650	302851		set()	-43.3426	12_11521	7	52.2727	2	91.6667	2	10	2	80	1	44.2308	2	87.5	2	60.9375	29.1667	67.094	94.697	87.9167	90.625	-33.7595	-58.75	-23.531	51.0567	88.3298	-37.2731	300	36.0038	-14.7931	21.2106
chr12_74715900			1	chr12:74715801-74715900	RAP2A	82176	LOC112449078	-294221	MBNL2	305114	RAP2A	42844	MBNL2	143319	LOC104973650	302751		set()		12_11521	7									66.6667	1			60.9375	29.1667	67.094	94.697	87.9167	90.625	-33.7595	-58.75	-23.531	51.0567	88.3298	-37.2731	300	36.0038	-14.7931	21.2106
chr12_74716000	63.1593	94.3629	4	chr12:74715901-74716000	RAP2A	82276	LOC112449078	-294121	MBNL2	305214	RAP2A	42944	MBNL2	143419	LOC104973650	302651		set()	-31.2035	12_11521	7	69.6023	4	97.7273	4	48.3333	4	95.8333	4	90.3846	4	93.75	4	60.9375	29.1667	67.094	94.697	87.9167	90.625	-33.7595	-58.75	-23.531	51.0567	88.3298	-37.2731	300	36.0038	-14.7931	21.2106
chr12_75603500	79.4495	58.3297	3	chr12:75603401-75603500	STK24	-48846	SLC15A1	60791	LOC112449080	-102091	SLC15A1	31134	DOCK9	79115	LOC112449080	-107834		set()	21.1198	12_11737	5	78.7879	3	58.9744	3	90	3	64.5833	3	88.0952	3	55.5556	3	72.3801	90	76.8207	49.9417	52.2917	52.7778	22.4383	37.7083	24.043	75.312	52.3356	22.9765	200	27.2985	-6.85153	20.447
chr12_75603600	71.1746	46.3415	2	chr12:75603501-75603600	STK24	-48946	SLC15A1	60691	LOC112449080	-102191	SLC15A1	31034	DOCK9	79015	LOC112449080	-107934		set()	24.8331	12_11737	5	65.9722	2	40.9091	2	90	2	40	2	65.5462	2	50	2	72.3801	90	76.8207	49.9417	52.2917	52.7778	22.4383	37.7083	24.043	75.312	52.3356	22.9765	200	27.2985	-6.85153	20.447
chr12_75653700	26.1765	65.3226	2	chr12:75653601-75653700	SLC15A1	10591	STK24	-99046	LOC112449080	-152291	SLC15A1	-18484	DOCK9	28915	LOC112449080	-158034		{'SLC15A1'}	-39.1461	12_11761	5	41.958	2	75	2	29.3651	2	65	2	8.33333	2	46.6667	2	55.0699	37.494	30.3419	87.5	74.4444	64.2266	-32.4301	-36.9505	-33.8847	48.1522	74.5696	-26.4173	400	34.3709	-1.88411	32.4868
chr12_75653800	62.8571	80	1	chr12:75653701-75653800	SLC15A1	10491	STK24	-99146	LOC112449080	-152391	SLC15A1	-18584	DOCK9	28815	LOC112449080	-158134		{'SLC15A1'}	-17.1429	12_11761	5					42.8571	1	75	1	33.3333	1	77.7778	1	55.0699	37.494	30.3419	87.5	74.4444	64.2266	-32.4301	-36.9505	-33.8847	48.1522	74.5696	-26.4173	400	34.3709	-1.88411	32.4868
chr12_75653900			0	chr12:75653801-75653900	SLC15A1	10391	STK24	-99246	LOC112449080	-152491	SLC15A1	-18684	DOCK9	28715	LOC112449080	-158234		{'SLC15A1'}		12_11761	5													55.0699	37.494	30.3419	87.5	74.4444	64.2266	-32.4301	-36.9505	-33.8847	48.1522	74.5696	-26.4173	400	34.3709	-1.88411	32.4868
chr12_75654000	55.4231	78.3861	2	chr12:75653901-75654000	SLC15A1	10291	STK24	-99346	LOC112449080	-152591	SLC15A1	-18784	DOCK9	28615	LOC112449080	-158334		{'SLC15A1'}	-22.963	12_11761	5	68.1818	2	100	1	40.2597	2	83.3333	2	49.359	2	68.2353	2	55.0699	37.494	30.3419	87.5	74.4444	64.2266	-32.4301	-36.9505	-33.8847	48.1522	74.5696	-26.4173	400	34.3709	-1.88411	32.4868
chr12_79748600	82.672	66.9505	2	chr12:79748501-79748600	LOC112449139	272974	SLC10A2	-457901	METTL21E	626376	LOC112449139	265050	SLC10A2	-478029	METTL21E	619603		set()	15.7215	12_12555	6	88.2775	2	76.3158	2	82.5758	2	58.3333	2	84.6154	2	57.1429	2	90.9103	89.6632	78.8064	68.8416	56.8519	43.1217	22.0687	32.8114	35.6847	86.1624	57.8756	28.2867	300	29.5639	-5.85999	23.7039
chr12_79748700	82.958	68.0799	3	chr12:79748601-79748700	LOC112449139	273074	SLC10A2	-458001	METTL21E	626476	LOC112449139	265150	SLC10A2	-478129	METTL21E	619703		set()	14.8781	12_12555	6	92.1456	3	77.0839	3	92.2963	3	72.2222	3	60.1371	3	55.5556	3	90.9103	89.6632	78.8064	68.8416	56.8519	43.1217	22.0687	32.8114	35.6847	86.1624	57.8756	28.2867	300	29.5639	-5.85999	23.7039
chr12_79748800	92.8571	38.5965	1	chr12:79748701-79748800	LOC112449139	273174	SLC10A2	-458101	METTL21E	626576	LOC112449139	265250	SLC10A2	-478229	METTL21E	619803		set()	54.2607	12_12555	6	92.3077	1	53.125	1	94.1176	1	40	1	91.6667	1	16.6667	1	90.9103	89.6632	78.8064	68.8416	56.8519	43.1217	22.0687	32.8114	35.6847	86.1624	57.8756	28.2867	300	29.5639	-5.85999	23.7039
chr12_82107600	17.9487	47.8261	1	chr12:82107501-82107600	LOC112449143	100768	LOC112449085	126108	EFNB2	181493	LOC112449143	92581	LOC112449085	120711	EFNB2	131763		set()	-29.8774	12_12985	5	25	1	73.3333	1	16.6667	1	30	1	7.69231	1	50	1	41.2224	24.4444	25.987	71.0053	48.8889	61.1989	-29.7829	-24.4444	-35.212	34.1935	56.9053	-22.7118	300	29.4858	-4.39588	25.0899
chr12_82107700	54.0762	75.3899	3	chr12:82107601-82107700	LOC112449143	100868	LOC112449085	126008	EFNB2	181393	LOC112449143	92681	LOC112449085	120611	EFNB2	131663		set()	-21.3137	12_12985	5	52.5132	3	95.2381	3	40	1	66.6667	3	59.1575	3	83.5968	3	41.2224	24.4444	25.987	71.0053	48.8889	61.1989	-29.7829	-24.4444	-35.212	34.1935	56.9053	-22.7118	300	29.4858	-4.39588	25.0899
chr12_82107800	30.5556	47.5	1	chr12:82107701-82107800	LOC112449143	100968	LOC112449085	125908	EFNB2	181293	LOC112449143	92781	LOC112449085	120511	EFNB2	131563		set()	-16.9444	12_12985	5	46.1538	1	44.4444	1	16.6667	1	50	1	11.1111	1	50	1	41.2224	24.4444	25.987	71.0053	48.8889	61.1989	-29.7829	-24.4444	-35.212	34.1935	56.9053	-22.7118	300	29.4858	-4.39588	25.0899
chr12_82764300	96.6667	74.1935	1	chr12:82764201-82764300	LOC112449144	8231	MIR2301	-38192	LOC112449088	-95098	LOC112449144	3339	MIR2301	-38253	FAM155A	39091		set()	22.4731	12_13139	5	95	1					72.7273	1			66.6667	1	91.5375	95.8333	92.5926	65	73.925	68.1566	26.5375	21.9084	24.436	92.419	73.0255	19.3935	300	24.2196	-1.89252	22.3271
chr12_82764400	83.0903	67.9598	3	chr12:82764301-82764400	LOC112449144	8131	MIR2301	-38092	LOC112449088	-94998	LOC112449144	3239	MIR2301	-38153	FAM155A	38991		set()	15.1305	12_13139	5	83.7793	3	70	2	95.8333	3	69.0476	3	92.5926	3	67.803	3	91.5375	95.8333	92.5926	65	73.925	68.1566	26.5375	21.9084	24.436	92.419	73.0255	19.3935	300	24.2196	-1.89252	22.3271
chr12_82764500	97.5	76.9231	1	chr12:82764401-82764500	LOC112449144	8031	MIR2301	-37992	LOC112449088	-94898	LOC112449144	3139	MIR2301	-38053	FAM155A	38891		set()	20.5769	12_13139	5	95.8333	1	60	1			80	1			70	1	91.5375	95.8333	92.5926	65	73.925	68.1566	26.5375	21.9084	24.436	92.419	73.0255	19.3935	300	24.2196	-1.89252	22.3271
chr12_82875700	79.4459	56.0207	3	chr12:82875601-82875700	LOC112449088	16302	MIR2301	73208	LOC112449144	-103169	LOC112449088	11735	FAM155A	-71014	MIR2301	73147		{'FAM155A'}	23.4252	12_13160	5	66.7402	3	50.4873	3	87.7778	3	56.6667	3	96.9697	3	67.2772	3	77.9353	90.4365	84.596	49.202	49.7619	58.6386	28.7333	40.6746	25.9574	81.338	51.3799	29.958	200	31.1882	-6.38485	24.8033
chr12_82875800	83.23	46.7391	2	chr12:82875701-82875800	LOC112449088	16402	MIR2301	73308	LOC112449144	-103269	LOC112449088	11835	FAM155A	-71114	MIR2301	73247		{'FAM155A'}	36.4908	12_13160	5	89.1304	2	47.9167	2	93.0952	2	42.8571	2	72.2222	2	50	2	77.9353	90.4365	84.596	49.202	49.7619	58.6386	28.7333	40.6746	25.9574	81.338	51.3799	29.958	200	31.1882	-6.38485	24.8033
chr12_83651000	77.4198	57.7991	3	chr12:83650901-83651000	TNFSF13B	9496	ABHD13	46024	LIG4	-48421	TNFSF13B	-21595	ABHD13	28190	LIG4	-56235		{'TNFSF13B'}	19.6207	12_13315	5	79.1446	3	50	3	77.7778	3	62.5	3	76.9231	3	60.7843	3	78.6348	76.3889	75.4745	54.6703	41.25	53.3497	23.9645	35.1389	22.1249	73.0173	53.0089	20.0083	300	26.5101	-5.75052	20.7596
chr12_83651100			0	chr12:83651001-83651100	TNFSF13B	9596	ABHD13	46124	LIG4	-48521	TNFSF13B	-21495	ABHD13	28290	LIG4	-56335		{'TNFSF13B'}		12_13315	5													78.6348	76.3889	75.4745	54.6703	41.25	53.3497	23.9645	35.1389	22.1249	73.0173	53.0089	20.0083	300	26.5101	-5.75052	20.7596
chr12_83651200	68.6147	48.2187	2	chr12:83651101-83651200	TNFSF13B	9696	ABHD13	46224	LIG4	-48621	TNFSF13B	-21395	ABHD13	28390	LIG4	-56435		{'TNFSF13B'}	20.396	12_13315	5	78.125	2	59.3407	2	75	2	20	1	74.026	2	45.915	2	78.6348	76.3889	75.4745	54.6703	41.25	53.3497	23.9645	35.1389	22.1249	73.0173	53.0089	20.0083	300	26.5101	-5.75052	20.7596
chr12_83884800	89.539	75.8621	2	chr12:83884701-83884800	MYO16	-22959	TNFSF13B	243296	ABHD13	279824	TNFSF13B	212095	ABHD13	261990	LIG4	-290035		set()	13.6769	12_13357	8	88.6364	2	66.6667	2	92.8571	2	81.25	2	91.1765	2		0	76.4598	91.8132	94.9216	51.849	64.2343	48.0833	24.6108	27.5789	46.8382	68.2399	52.5651	15.6747	300	31.6787	-9.85331	21.8254
chr12_83884900	92.7316	71.8333	5	chr12:83884801-83884900	MYO16	-22859	TNFSF13B	243396	ABHD13	279924	TNFSF13B	212195	ABHD13	262090	LIG4	-290135		set()	20.8983	12_13357	8	93.6842	5	81.7374	5	90.7692	5	89.2308	5	98.6667	5	79.5	5	76.4598	91.8132	94.9216	51.849	64.2343	48.0833	24.6108	27.5789	46.8382	68.2399	52.5651	15.6747	300	31.6787	-9.85331	21.8254
chr12_83885000	22.449	10	1	chr12:83884901-83885000	MYO16	-22759	TNFSF13B	243496	ABHD13	280024	TNFSF13B	212295	ABHD13	262190	LIG4	-290235		set()	12.449	12_13357	8	47.0588	1	7.14286	1			22.2222	1			16.6667	1	76.4598	91.8132	94.9216	51.849	64.2343	48.0833	24.6108	27.5789	46.8382	68.2399	52.5651	15.6747	300	31.6787	-9.85331	21.8254
chr12_83968100	40.425	58.9223	3	chr12:83968001-83968100	MYO16	60341	TNFSF13B	326596	ABHD13	363124	TNFSF13B	295395	MYO16	-331436	ABHD13	345290		{'MYO16'}	-18.4973	12_13374	6	53.7037	3	75.9259	3	42.328	3	68.1818	3	25	2	42.674	3	45.1852	32.8307	25	73.4175	65.0433	61.4929	-28.2323	-32.2126	-36.4929	34.8951	63.5987	-28.7036	200	32.1361	-3.37312	28.763
chr12_83968200	29.3651	68.2751	3	chr12:83968101-83968200	MYO16	60441	TNFSF13B	326696	ABHD13	363224	TNFSF13B	295495	MYO16	-331336	ABHD13	345390		{'MYO16'}	-38.91	12_13374	6	36.6667	3	70.9091	3	23.3333	3	61.9048	3	25	1	80.3119	3	45.1852	32.8307	25	73.4175	65.0433	61.4929	-28.2323	-32.2126	-36.4929	34.8951	63.5987	-28.7036	200	32.1361	-3.37312	28.763
chr12_84123400	33.9412	68.7759	3	chr12:84123301-84123400	MYO16	215641	LOC112449089	262878	LOC101905776	437247	MYO16	-176136	LOC112449089	238460	LOC101905776	412533		{'MYO16'}	-34.8347	12_13412	5	49.0741	3	72.619	3	66.6667	2	62.7706	3	12.8788	3	68.619	3	43.6547	50	10.0108	74.4913	73.3297	62.0038	-30.8367	-23.3297	-51.9929	31.1598	67.6273	-36.4675	200	33.4431	-12.1359	21.3072
chr12_84123500	28.3784	66.4787	2	chr12:84123401-84123500	MYO16	215741	LOC112449089	262778	LOC101905776	437147	MYO16	-176036	LOC112449089	238360	LOC101905776	412433		{'MYO16'}	-38.1003	12_13412	5	38.2353	2	76.3636	2	33.3333	2	83.8889	2	7.14286	2	55.3885	2	43.6547	50	10.0108	74.4913	73.3297	62.0038	-30.8367	-23.3297	-51.9929	31.1598	67.6273	-36.4675	200	33.4431	-12.1359	21.3072
chr13_1839600	45.4545	85.7143	1	chr13:1839501-1839600	LOC112449370	-112665	PLCB4	-181484	MIR2285M-1	-343616	PLCB1	43188	LOC112449370	-118565	MIR2285M-1	-343699		set()	-40.2597	13_323	5	66.6667	1			22.2222	1			50	1		0	69.8718	43.6111	61.5385	92.1053	95	95	-22.2335	-51.3889	-33.4615	55.9566	88.7897	-32.8331	200	33.6879	-12.0069	21.681
chr13_1839700	66.4587	91.8651	4	chr13:1839601-1839700	LOC112449370	-112565	PLCB4	-181384	MIR2285M-1	-343716	PLCB1	43288	LOC112449370	-118465	MIR2285M-1	-343799		set()	-25.4064	13_323	5	73.0769	4	92.1053	4	65	4	95	4	73.0769	4	95	4	69.8718	43.6111	61.5385	92.1053	95	95	-22.2335	-51.3889	-33.4615	55.9566	88.7897	-32.8331	200	33.6879	-12.0069	21.681
chr13_2234900	89.2857	43.5673	2	chr13:2234801-2234900	PLCB4	-69387	LOC112449370	282635	LAMP5	-300328	PLCB4	-267882	LOC112449370	276735	LOC112449364	295772		{'PLCB4'}	45.7185	13_384	5	96.6667	2	44.4444	2	87.5	2	37.5	2	85.7143	2	47.5524	2	89.8397	75.5093	82.1164	54.3651	37.2685	55.3552	35.4747	38.2407	26.7612	81.7774	50.117	31.6604	300	33.1119	-4.89165	28.2202
chr13_2235000			0	chr13:2234901-2235000	PLCB4	-69287	LOC112449370	282735	LAMP5	-300228	PLCB4	-267782	LOC112449370	276835	LOC112449364	295672		{'PLCB4'}		13_384	5													89.8397	75.5093	82.1164	54.3651	37.2685	55.3552	35.4747	38.2407	26.7612	81.7774	50.117	31.6604	300	33.1119	-4.89165	28.2202
chr13_2235100	74.269	56.6667	3	chr13:2235001-2235100	PLCB4	-69187	LOC112449370	282835	LAMP5	-300128	PLCB4	-267682	LOC112449370	276935	LOC112449364	295572		{'PLCB4'}	17.6023	13_384	5	83.0128	3	64.2857	3	63.5185	3	37.037	3	78.5185	3	63.1579	3	89.8397	75.5093	82.1164	54.3651	37.2685	55.3552	35.4747	38.2407	26.7612	81.7774	50.117	31.6604	300	33.1119	-4.89165	28.2202
chr13_2311000	74.6568	32.1429	2	chr13:2310901-2311000	PLCB4	6713	LAMP5	-224228	LOC112449364	225239	PLCB4	-191782	LOC112449364	219672	LAMP5	-241701		{'PLCB4'}	42.5139	13_397	6	95.8333	2	25	2	63.5714	2	18.1818	2	72.3197	2	42.8571	2	88.8965	78.0159	84.4638	49.0741	39.4276	63.342	39.8224	38.5883	21.1218	81.6846	52.3157	29.3689	300	31.8986	-8.53954	23.3591
chr13_2311100	84.3137	72.5	1	chr13:2311001-2311100	PLCB4	6813	LAMP5	-224128	LOC112449364	225139	PLCB4	-191682	LOC112449364	219572	LAMP5	-241601		{'PLCB4'}	11.8137	13_397	6	84.6154	1	55.5556	1	80	1	54.5455	1	91.3043	1	93.75	1	88.8965	78.0159	84.4638	49.0741	39.4276	63.342	39.8224	38.5883	21.1218	81.6846	52.3157	29.3689	300	31.8986	-8.53954	23.3591
chr13_2311200	86.0832	52.3043	3	chr13:2311101-2311200	PLCB4	6913	LAMP5	-224028	LOC112449364	225039	PLCB4	-191582	LOC112449364	219472	LAMP5	-241501		{'PLCB4'}	33.7789	13_397	6	86.2408	3	66.6667	3	90.4762	3	45.5556	3	89.7674	3	53.4188	3	88.8965	78.0159	84.4638	49.0741	39.4276	63.342	39.8224	38.5883	21.1218	81.6846	52.3157	29.3689	300	31.8986	-8.53954	23.3591
chr13_2526300	68.5714	89.5833	1	chr13:2526201-2526300	LAMP5	-8928	LOC112449364	9939	KIAA1211	108880	LOC112449364	4372	PLCB4	22791	LAMP5	-26401		set()	-21.0119	13_442	5	80	1	87.5	1	33.3333	1	92.3077	1		0			62.7778	46.6315	43.9583	86.1111	74.28	85.4304	-23.3333	-27.6485	-41.4721	57.5292	82.2455	-24.7163	300	29.909	-7.73682	22.1721
chr13_2526400	46.9697	87.4246	2	chr13:2526301-2526400	LAMP5	-8828	LOC112449364	9839	KIAA1211	108780	LOC112449364	4272	PLCB4	22891	LAMP5	-26301		set()	-40.4549	13_442	5	50	2	90.4762	2	50	2	85.2941	2	43.75	2	90.4762	2	62.7778	46.6315	43.9583	86.1111	74.28	85.4304	-23.3333	-27.6485	-41.4721	57.5292	82.2455	-24.7163	300	29.909	-7.73682	22.1721
chr13_2526500	57.0466	69.7286	2	chr13:2526401-2526500	LAMP5	-8728	LOC112449364	9739	KIAA1211	108680	LOC112449364	4172	PLCB4	22991	LAMP5	-26201		set()	-12.682	13_442	5	58.3333	2	80.3571	2	56.5611	2	45.2381	2	44.1667	2	80.3846	2	62.7778	46.6315	43.9583	86.1111	74.28	85.4304	-23.3333	-27.6485	-41.4721	57.5292	82.2455	-24.7163	300	29.909	-7.73682	22.1721
chr13_2651400	81.8072	43.5638	2	chr13:2651301-2651400	KIAA1211	-16220	LAMP5	110715	LOC112449364	-115161	KIAA1211	-16601	PAK5	-87134	LAMP5	98696		{'PAK5'}	38.2433	13_476	5	97.0588	2	48.9899	2	79.1667	2	36.6667	2	75.4348	2	47.2222	2	96.6776	86.25	86.8841	52.8283	41.6789	49.1667	43.8493	44.5711	37.7174	88.8609	46.8383	42.0226	200	41.9294	-3.07488	38.8546
chr13_2651500	95.9146	50.1128	3	chr13:2651401-2651500	KIAA1211	-16320	LAMP5	110815	LOC112449364	-115261	KIAA1211	-16701	PAK5	-87234	LAMP5	98796		{'PAK5'}	45.8018	13_476	5	96.2963	3	56.6667	3	93.3333	3	46.6912	3	98.3333	3	51.1111	3	96.6776	86.25	86.8841	52.8283	41.6789	49.1667	43.8493	44.5711	37.7174	88.8609	46.8383	42.0226	200	41.9294	-3.07488	38.8546
chr13_3148800	87.8179	67.9889	4	chr13:3148701-3148800	LOC112449245	-16392	ANKEF1	-103345	PAK5	-159884	LOC112449245	-71762	ANKEF1	-130956	LOC112449392	183362		set()	19.8291	13_562	5	86.7539	4	73.4842	4	90.7407	4	63.5989	4	94.2308	4	62.0915	4	91.9063	80.3704	94.2308	70.9526	59.0722	72.7124	20.9537	21.2982	21.5184	88.3534	70.1647	18.1888	200	21.2555	-0.232367	21.0231
chr13_3148900	88.8889	72.3404	1	chr13:3148801-3148900	LOC112449245	-16292	ANKEF1	-103245	PAK5	-159984	LOC112449245	-71662	ANKEF1	-130856	LOC112449392	183462		set()	16.5485	13_562	5	97.0588	1	68.4211	1	70	1	54.5455	1			83.3333	1	91.9063	80.3704	94.2308	70.9526	59.0722	72.7124	20.9537	21.2982	21.5184	88.3534	70.1647	18.1888	200	21.2555	-0.232367	21.0231
chr13_3174700	89.9928	43.3645	4	chr13:3174601-3174700	LOC112449245	9508	ANKEF1	-77445	PAK5	-185784	LOC112449245	-45862	ANKEF1	-105056	LOC112449392	209262		{'LOC112449245'}	46.6283	13_568	6	94.1176	4	47.5	4	95.4545	4	45	4	86.6667	4	44.2308	4	90.4799	85.2273	86.6667	38.75	29.6429	26.2821	51.7299	55.5844	60.3846	87.8223	31.4045	56.4179	200	55.7879	-3.54031	52.2476
chr13_3174800	85.6518	19.4444	2	chr13:3174701-3174800	LOC112449245	9608	ANKEF1	-77345	PAK5	-185884	LOC112449245	-45762	ANKEF1	-104956	LOC112449392	209362		{'LOC112449245'}	66.2074	13_568	6	86.8421	2	30	2	75	2	14.2857	2			8.33333	2	90.4799	85.2273	86.6667	38.75	29.6429	26.2821	51.7299	55.5844	60.3846	87.8223	31.4045	56.4179	200	55.7879	-3.54031	52.2476
chr13_3507300	79.2727	46.3281	3	chr13:3507201-3507300	SNAP25	29268	LOC112449424	195334	MKKS	199878	SNAP25	-54520	MKKS	176418	LOC112449424	195226		{'SNAP25'}	32.9446	13_621	5	94.8718	3	59.2593	3	61.1111	3	32.381	3	76.1905	3	38.7302	3	92.6962	78.0556	83.0159	59.2593	56.1905	49.9206	33.4369	21.8651	33.0952	86.5114	60.6641	25.8473	300	28.9233	-5.3763	23.547
chr13_3507400			1	chr13:3507301-3507400	SNAP25	29368	LOC112449424	195234	MKKS	199778	SNAP25	-54420	MKKS	176318	LOC112449424	195126		{'SNAP25'}		13_621	5	90.9091	1							80	1			92.6962	78.0556	83.0159	59.2593	56.1905	49.9206	33.4369	21.8651	33.0952	86.5114	60.6641	25.8473	300	28.9233	-5.3763	23.547
chr13_3507500	93.75	75	1	chr13:3507401-3507500	SNAP25	29468	LOC112449424	195134	MKKS	199678	SNAP25	-54320	MKKS	176218	LOC112449424	195026		{'SNAP25'}	18.75	13_621	5	92.3077	1			95	1	80	1	92.8571	1	61.1111	1	92.6962	78.0556	83.0159	59.2593	56.1905	49.9206	33.4369	21.8651	33.0952	86.5114	60.6641	25.8473	300	28.9233	-5.3763	23.547
chr13_6021100	56.5217	71.1864	1	chr13:6021001-6021100	LOC107133022	411900	BTBD3	559210	SPTLC3	-578345	LOC107133022	249740	BTBD3	546097	LOC107133025	639088		set()	-14.6647	13_1002	5	59.0909	1	76	1	70.8333	1	75	1	25	1	57.1429	1	51.9034	59.375	46.2966	84.9926	79.2268	74.9107	-33.0892	-19.8518	-28.6141	55.6847	80.737	-25.0523	500	26.5882	-5.49784	21.0903
chr13_6021200			0	chr13:6021101-6021200	LOC107133022	412000	BTBD3	559310	SPTLC3	-578245	LOC107133022	249840	BTBD3	546197	LOC107133025	638988		set()		13_1002	5													51.9034	59.375	46.2966	84.9926	79.2268	74.9107	-33.0892	-19.8518	-28.6141	55.6847	80.737	-25.0523	500	26.5882	-5.49784	21.0903
chr13_6021300	33.9286	74.2857	1	chr13:6021201-6021300	LOC107133022	412100	BTBD3	559410	SPTLC3	-578145	LOC107133022	249940	BTBD3	546297	LOC107133025	638888		set()	-40.3571	13_1002	5	56.25	1	76.4706	1	27.2727	1	66.6667	1	13.0435	1	80	1	51.9034	59.375	46.2966	84.9926	79.2268	74.9107	-33.0892	-19.8518	-28.6141	55.6847	80.737	-25.0523	500	26.5882	-5.49784	21.0903
chr13_6021400	75.5319	89.6711	2	chr13:6021301-6021400	LOC107133022	412200	BTBD3	559510	SPTLC3	-578045	LOC107133022	250040	BTBD3	546397	LOC107133025	638788		set()	-14.1391	13_1002	5	52.2727	2	93.75	2	72.7273	2	90.625	2	90	2	75	2	51.9034	59.375	46.2966	84.9926	79.2268	74.9107	-33.0892	-19.8518	-28.6141	55.6847	80.737	-25.0523	500	26.5882	-5.49784	21.0903
chr13_6021500	56.7568	87.8049	1	chr13:6021401-6021500	LOC107133022	412300	BTBD3	559610	SPTLC3	-577945	LOC107133022	250140	BTBD3	546497	LOC107133025	638688		set()	-31.0481	13_1002	5	40	1	93.75	1	66.6667	1	84.6154	1	57.1429	1	87.5	1	51.9034	59.375	46.2966	84.9926	79.2268	74.9107	-33.0892	-19.8518	-28.6141	55.6847	80.737	-25.0523	500	26.5882	-5.49784	21.0903
chr13_7418700	84.6047	42.0455	3	chr13:7418601-7418700	NDUFAF5	31124	ESF1	-31197	SEL1L2	111399	SEL1L2	5830	NDUFAF5	6556	ESF1	-97149		set()	42.5592	13_1215	8	92.8571	3		0	66.6667	3			95.2381	3			93.1677	73.8095	97.0756	70.8333	45.7143	71.25	22.3344	28.0952	25.8256	88.6056	55.9809	32.6246	400	25.3057	-2.36942	22.9363
chr13_7418800			0	chr13:7418701-7418800	NDUFAF5	31224	ESF1	-31297	SEL1L2	111299	SEL1L2	5730	NDUFAF5	6656	ESF1	-97249		set()		13_1215	8													93.1677	73.8095	97.0756	70.8333	45.7143	71.25	22.3344	28.0952	25.8256	88.6056	55.9809	32.6246	400	25.3057	-2.36942	22.9363
chr13_7418900	88.3721	61.5385	1	chr13:7418801-7418900	NDUFAF5	31324	ESF1	-31397	SEL1L2	111199	SEL1L2	5630	NDUFAF5	6756	ESF1	-97349		set()	26.8336	13_1215	8			66.6667	1	71.4286	1	40	1			75	1	93.1677	73.8095	97.0756	70.8333	45.7143	71.25	22.3344	28.0952	25.8256	88.6056	55.9809	32.6246	400	25.3057	-2.36942	22.9363
chr13_7419000	92.8399	64.3588	4	chr13:7418901-7419000	NDUFAF5	31424	ESF1	-31497	SEL1L2	111099	SEL1L2	5530	NDUFAF5	6856	ESF1	-97449		set()	28.4811	13_1215	8	93.4783	4	75	4	83.3333	3	51.4286	4	98.913	4	67.5	4	93.1677	73.8095	97.0756	70.8333	45.7143	71.25	22.3344	28.0952	25.8256	88.6056	55.9809	32.6246	400	25.3057	-2.36942	22.9363
chr13_8770000	55.2182	92.3188	3	chr13:8769901-8770000	MIR2285N-2	278385	FLRT3	-861262		inf	MIR2285N-2	278304	FLRT3	-864459		inf		{'MACROD2'}	-37.1006	13_1407	9	66.6667	3			53.9394	3	95.2381	3	54.5455	3	88.8889	3	69.0801	62.8764	64.2466	92.878	87.5942	88.616	-23.7979	-24.7179	-24.3694	66.1566	90.38	-24.2234	400	24.2921	-0.379213	23.9129
chr13_8770100	80.7692	92.1537	2	chr13:8770001-8770100	MIR2285N-2	278485	FLRT3	-861362		inf	MIR2285N-2	278404	FLRT3	-864559		inf		{'MACROD2'}	-11.3844	13_1407	9	82.9545	2	96.4286	2	85.7143	2	76.25	2	93.75	2			69.0801	62.8764	64.2466	92.878	87.5942	88.616	-23.7979	-24.7179	-24.3694	66.1566	90.38	-24.2234	400	24.2921	-0.379213	23.9129
chr13_8770200	53.6389	88.5858	3	chr13:8770101-8770200	MIR2285N-2	278585	FLRT3	-861462		inf	MIR2285N-2	278504	FLRT3	-864659		inf		{'MACROD2'}	-34.947	13_1407	9	57.619	3	96.4912	3	51.8519	3	88.8889	3	44.4444	3	88.0702	3	69.0801	62.8764	64.2466	92.878	87.5942	88.616	-23.7979	-24.7179	-24.3694	66.1566	90.38	-24.2234	400	24.2921	-0.379213	23.9129
chr13_8770300	75	88.4615	1	chr13:8770201-8770300	MIR2285N-2	278685	FLRT3	-861562		inf	MIR2285N-2	278604	FLRT3	-864759		inf		{'MACROD2'}	-13.4615	13_1407	9			85.7143	1	60	1	90	1			88.8889	1	69.0801	62.8764	64.2466	92.878	87.5942	88.616	-23.7979	-24.7179	-24.3694	66.1566	90.38	-24.2234	400	24.2921	-0.379213	23.9129
chr13_9227100	88.0784	36.4407	2	chr13:9227001-9227100	MIR2285N-2	735485		inf		inf	MACROD2	-648673	MIR2285N-2	735404	KIF16B	842914		{'MACROD2'}	51.6378	13_1479	5	96.1538	2	32.2581	2	93.75	2	43.75	2	74.183	2	35.2941	2	91.8359	86.3573	75.9512	46.5638	51.0417	36.8435	45.2721	35.3156	39.1077	84.3196	44.887	39.4326	200	39.6905	-4.10301	35.5875
chr13_9227200	80.5608	53.3333	3	chr13:9227101-9227200	MIR2285N-2	735585		inf		inf	MACROD2	-648573	MIR2285N-2	735504	KIF16B	842814		{'MACROD2'}	27.2275	13_1479	5	87.518	3	60.8696	3	78.9646	3	58.3333	3	77.7193	3	38.3929	3	91.8359	86.3573	75.9512	46.5638	51.0417	36.8435	45.2721	35.3156	39.1077	84.3196	44.887	39.4326	200	39.6905	-4.10301	35.5875
chr13_9422000	43.0213	91.8845	4	chr13:9421901-9422000	MIR2285N-2	930385	KIF16B	955529		inf	MACROD2	-453773	KIF16B	648014	MIR2285N-2	930304		{'MACROD2'}	-48.8632	13_1521	6	41.1765	4	93.75	4	38.9881	4	88.8889	4	49.9251	4	94.2308	4	52.6716	52.8274	68.3337	95.3125	86.9444	97.1154	-42.6409	-34.1171	-28.7816	56.6689	91.0091	-34.3402	200	34.7247	-5.70773	29.0169
chr13_9422100	70.3165	90.1338	2	chr13:9422001-9422100	MIR2285N-2	930485	KIF16B	955429		inf	MACROD2	-453673	KIF16B	647914	MIR2285N-2	930404		{'MACROD2'}	-19.8172	13_1521	6	64.1667	2	96.875	2	66.6667	2	85	2	86.7424	2	100	1	52.6716	52.8274	68.3337	95.3125	86.9444	97.1154	-42.6409	-34.1171	-28.7816	56.6689	91.0091	-34.3402	200	34.7247	-5.70773	29.0169
chr13_9538000	43.5272	87.7976	2	chr13:9537901-9538000	KIF16B	839529		inf		inf	MACROD2	-337773	KIF16B	532014		inf		{'MACROD2'}	-44.2704	13_1547	7	50	2	95	2	42.8571	2	82.3077	2	35.7143	2	90.9091	2	41.6374	49.9802	37.5661	92.3138	86.8715	87.8824	-50.6763	-36.8914	-50.3163	41.5866	87.5695	-45.9828	400	45.4792	-6.41511	39.0641
chr13_9538100			0	chr13:9538001-9538100	KIF16B	839429		inf		inf	MACROD2	-337673	KIF16B	531914		inf		{'MACROD2'}		13_1547	7													41.6374	49.9802	37.5661	92.3138	86.8715	87.8824	-50.6763	-36.8914	-50.3163	41.5866	87.5695	-45.9828	400	45.4792	-6.41511	39.0641
chr13_9538200	38.7755	90.1613	2	chr13:9538101-9538200	KIF16B	839329		inf		inf	MACROD2	-337573	KIF16B	531814		inf		{'MACROD2'}	-51.3858	13_1547	7	31.5789	2	91.1765	2	43.75	2	85.7143	2	50	2	90	2	41.6374	49.9802	37.5661	92.3138	86.8715	87.8824	-50.6763	-36.8914	-50.3163	41.5866	87.5695	-45.9828	400	45.4792	-6.41511	39.0641
chr13_9538300	42.4572	84.7495	3	chr13:9538201-9538300	KIF16B	839229		inf		inf	MACROD2	-337473	KIF16B	531714		inf		{'MACROD2'}	-42.2923	13_1547	7	43.3333	3	90.7648	3	63.3333	3	92.5926	3	26.9841	3	82.7381	3	41.6374	49.9802	37.5661	92.3138	86.8715	87.8824	-50.6763	-36.8914	-50.3163	41.5866	87.5695	-45.9828	400	45.4792	-6.41511	39.0641
chr13_9540600	79.446	92.1189	4	chr13:9540501-9540600	KIF16B	836929		inf		inf	MACROD2	-335173	KIF16B	529414		inf		{'MACROD2'}	-12.6729	13_1548	17	82.6923	4	93.9583	4	96.875	4	97.5	4	90	3	92.3701	4	66.8002	64.4821	56.3542	91.7284	86.3685	82.7691	-24.9282	-21.8863	-26.4149	48.1889	86.0019	-37.813	700	24.3353	-1.88478	22.4506
chr13_9540700			1	chr13:9540601-9540700	KIF16B	836829		inf		inf	MACROD2	-335073	KIF16B	529314		inf		{'MACROD2'}		13_1548	17			85.7143	1			88.8889	1					66.8002	64.4821	56.3542	91.7284	86.3685	82.7691	-24.9282	-21.8863	-26.4149	48.1889	86.0019	-37.813	700	24.3353	-1.88478	22.4506
chr13_9540800	64.5626	81.663	4	chr13:9540701-9540800	KIF16B	836729		inf		inf	MACROD2	-334973	KIF16B	529214		inf		{'MACROD2'}	-17.1004	13_1548	17	67.7083	4	95.6522	4	60.119	4	78.8636	4	68.75	4	85.5478	4	66.8002	64.4821	56.3542	91.7284	86.3685	82.7691	-24.9282	-21.8863	-26.4149	48.1889	86.0019	-37.813	700	24.3353	-1.88478	22.4506
chr13_9540900	2.5641	87.5	1	chr13:9540801-9540900	KIF16B	836629		inf		inf	MACROD2	-334873	KIF16B	529114		inf		{'MACROD2'}	-84.9359	13_1548	17			96	1			80	1			83.3333	1	66.8002	64.4821	56.3542	91.7284	86.3685	82.7691	-24.9282	-21.8863	-26.4149	48.1889	86.0019	-37.813	700	24.3353	-1.88478	22.4506
chr13_9541000	59.2164	92.7742	3	chr13:9540901-9541000	KIF16B	836529		inf		inf	MACROD2	-334773	KIF16B	529014		inf		{'MACROD2'}	-33.5579	13_1548	17	50	2	99.2754	3	66.6667	3	89.4737	3	66.6667	3	86.9658	3	66.8002	64.4821	56.3542	91.7284	86.3685	82.7691	-24.9282	-21.8863	-26.4149	48.1889	86.0019	-37.813	700	24.3353	-1.88478	22.4506
chr13_9541100	36.2821	78.3534	2	chr13:9541001-9541100	KIF16B	836429		inf		inf	MACROD2	-334673	KIF16B	528914		inf		{'MACROD2'}	-42.0713	13_1548	17		0	86.5079	2	18.75	2	82.3529	2	0	1	67.6282	2	66.8002	64.4821	56.3542	91.7284	86.3685	82.7691	-24.9282	-21.8863	-26.4149	48.1889	86.0019	-37.813	700	24.3353	-1.88478	22.4506
chr13_9541200	47.0624	83.602	2	chr13:9541101-9541200	KIF16B	836329		inf		inf	MACROD2	-334573	KIF16B	528814		inf		{'MACROD2'}	-36.5395	13_1548	17			84.9906	2	80	1	87.5	2		0	80.7692	2	66.8002	64.4821	56.3542	91.7284	86.3685	82.7691	-24.9282	-21.8863	-26.4149	48.1889	86.0019	-37.813	700	24.3353	-1.88478	22.4506
chr13_9826900	75	32.2581	1	chr13:9826801-9826900	KIF16B	550629	SNRPB2	-735682	OTOR	-759515	MACROD2	-48873	KIF16B	243114	SNRPB2	-749164		{'MACROD2'}	42.7419	13_1599	5	71.4286	1						0	54.5455	1	38.8889	1	84.517	71.0623	74.4656	43.4921	39.6825	31.2607	41.0249	31.3797	43.2049	80.9903	36.8519	44.1384	700	38.1719	-5.13826	33.0336
chr13_9827000			0	chr13:9826901-9827000	KIF16B	550529	SNRPB2	-735582	OTOR	-759415	MACROD2	-48773	KIF16B	243014	SNRPB2	-749064		{'MACROD2'}		13_1599	5													84.517	71.0623	74.4656	43.4921	39.6825	31.2607	41.0249	31.3797	43.2049	80.9903	36.8519	44.1384	700	38.1719	-5.13826	33.0336
chr13_9827100	92.5	26.8293	1	chr13:9827001-9827100	KIF16B	550429	SNRPB2	-735482	OTOR	-759315	MACROD2	-48673	KIF16B	242914	SNRPB2	-748964		{'MACROD2'}	65.6707	13_1599	5	91.6667	1	33.3333	1			33.3333	1	88.2353	1	15.3846	1	84.517	71.0623	74.4656	43.4921	39.6825	31.2607	41.0249	31.3797	43.2049	80.9903	36.8519	44.1384	700	38.1719	-5.13826	33.0336
chr13_9827200			0	chr13:9827101-9827200	KIF16B	550329	SNRPB2	-735382	OTOR	-759215	MACROD2	-48573	KIF16B	242814	SNRPB2	-748864		{'MACROD2'}		13_1599	5													84.517	71.0623	74.4656	43.4921	39.6825	31.2607	41.0249	31.3797	43.2049	80.9903	36.8519	44.1384	700	38.1719	-5.13826	33.0336
chr13_9827300	84.4828	46.4286	1	chr13:9827201-9827300	KIF16B	550229	SNRPB2	-735282	OTOR	-759115	MACROD2	-48473	KIF16B	242714	SNRPB2	-748764		{'MACROD2'}	38.0542	13_1599	5	88.8889	1	57.1429	1	83.3333	1	50	1	86.9565	1	30.7692	1	84.517	71.0623	74.4656	43.4921	39.6825	31.2607	41.0249	31.3797	43.2049	80.9903	36.8519	44.1384	700	38.1719	-5.13826	33.0336
chr13_9827400			0	chr13:9827301-9827400	KIF16B	550129	SNRPB2	-735182	OTOR	-759015	MACROD2	-48373	KIF16B	242614	SNRPB2	-748664		{'MACROD2'}		13_1599	5													84.517	71.0623	74.4656	43.4921	39.6825	31.2607	41.0249	31.3797	43.2049	80.9903	36.8519	44.1384	700	38.1719	-5.13826	33.0336
chr13_9827500	71.9786	41.8919	2	chr13:9827401-9827500	KIF16B	550029	SNRPB2	-735082	OTOR	-758915	MACROD2	-48273	KIF16B	242514	SNRPB2	-748564		{'MACROD2'}	30.0867	13_1599	5	86.0837	2	40	2	58.7912	2	35.7143	2	68.125	2	40	2	84.517	71.0623	74.4656	43.4921	39.6825	31.2607	41.0249	31.3797	43.2049	80.9903	36.8519	44.1384	700	38.1719	-5.13826	33.0336
chr13_9994200	93.617	44.0678	1	chr13:9994101-9994200	KIF16B	383329	SNRPB2	-568382	OTOR	-592215	KIF16B	75814	MACROD2	115185	SNRPB2	-581864		set()	49.5492	13_1635	6			59.0909	1	90.9091	1	50	1	89.4737	1	47.3684	1	94.664	90.6016	89.3522	64.993	70	56.4568	29.671	20.6016	32.8954	90.7358	55.8132	34.9226	200	27.1929	-5.20457	21.9884
chr13_9994300	87.8546	67.5585	5	chr13:9994201-9994300	KIF16B	383229	SNRPB2	-568282	OTOR	-592115	KIF16B	75714	MACROD2	115285	SNRPB2	-581764		set()	20.2961	13_1635	6	94.664	5	70.8952	5	90.2941	5	90	5	89.2308	5	65.5452	5	94.664	90.6016	89.3522	64.993	70	56.4568	29.671	20.6016	32.8954	90.7358	55.8132	34.9226	200	27.1929	-5.20457	21.9884
chr13_10010600	34.8214	87.5	2	chr13:10010501-10010600	KIF16B	366929	SNRPB2	-551982	OTOR	-575815	KIF16B	59414	MACROD2	131585	SNRPB2	-565464		set()	-52.6786	13_1641	7	40	2	95.4545	2	44.7368	2	86.6667	2	15.625	2	80.7692	2	53.0921	55.2499	46.7634	91.9641	90.3074	89.155	-38.872	-35.0575	-42.3917	50.9051	89.8812	-38.9761	600	38.6574	-2.99495	35.6625
chr13_10010700			0	chr13:10010601-10010700	KIF16B	366829	SNRPB2	-551882	OTOR	-575715	KIF16B	59314	MACROD2	131685	SNRPB2	-565364		set()		13_1641	7													53.0921	55.2499	46.7634	91.9641	90.3074	89.155	-38.872	-35.0575	-42.3917	50.9051	89.8812	-38.9761	600	38.6574	-2.99495	35.6625
chr13_10010800	78.7234	92.5	1	chr13:10010701-10010800	KIF16B	366729	SNRPB2	-551782	OTOR	-575615	KIF16B	59214	MACROD2	131785	SNRPB2	-565264		set()	-13.7766	13_1641	7	92.8571	1	88.2353	1	81.8182	1	90.9091	1	71.4286	1			53.0921	55.2499	46.7634	91.9641	90.3074	89.155	-38.872	-35.0575	-42.3917	50.9051	89.8812	-38.9761	600	38.6574	-2.99495	35.6625
chr13_10010900	42.5	93.2197	2	chr13:10010801-10010900	KIF16B	366629	SNRPB2	-551682	OTOR	-575515	KIF16B	59114	MACROD2	131885	SNRPB2	-565164		set()	-50.7197	13_1641	7	32.1429	2	92.5	2	44.4444	2	96.1538	2	50	2	97.2222	2	53.0921	55.2499	46.7634	91.9641	90.3074	89.155	-38.872	-35.0575	-42.3917	50.9051	89.8812	-38.9761	600	38.6574	-2.99495	35.6625
chr13_10011000			0	chr13:10010901-10011000	KIF16B	366529	SNRPB2	-551582	OTOR	-575415	KIF16B	59014	MACROD2	131985	SNRPB2	-565064		set()		13_1641	7													53.0921	55.2499	46.7634	91.9641	90.3074	89.155	-38.872	-35.0575	-42.3917	50.9051	89.8812	-38.9761	600	38.6574	-2.99495	35.6625
chr13_10011100	47.5755	86.3049	2	chr13:10011001-10011100	KIF16B	366429	SNRPB2	-551482	OTOR	-575315	KIF16B	58914	MACROD2	132085	SNRPB2	-564964		set()	-38.7295	13_1641	7	47.3684	2	91.6667	2	50	2	87.5	2	50	2	89.4737	2	53.0921	55.2499	46.7634	91.9641	90.3074	89.155	-38.872	-35.0575	-42.3917	50.9051	89.8812	-38.9761	600	38.6574	-2.99495	35.6625
chr13_10504700	32.7586	75.641	2	chr13:10504601-10504700	SNRPB2	-57882	OTOR	-81715	KIF16B	-127170	SNRPB2	-71364	OTOR	-84335	LOC782456	-186064		set()	-42.8824	13_1736	5	35.7143	2	85.4396	2	0	1	73.1061	2	33.3333	2	82.3077	2	53.1746	40.9524	43.3622	78.8271	82.3316	79.0355	-25.6525	-41.3793	-35.6733	45.3347	72.874	-27.5392	300	33.5803	-6.50049	27.0799
chr13_10504800	62.7694	76.7647	2	chr13:10504701-10504800	SNRPB2	-57782	OTOR	-81615	KIF16B	-127270	SNRPB2	-71264	OTOR	-84235	LOC782456	-185964		set()	-13.9953	13_1736	5	66.6667	1	84.375	2	80	2	85	2	78.5714	2	84.2105	2	53.1746	40.9524	43.3622	78.8271	82.3316	79.0355	-25.6525	-41.3793	-35.6733	45.3347	72.874	-27.5392	300	33.5803	-6.50049	27.0799
chr13_10504900	40.4762	66.2162	1	chr13:10504801-10504900	SNRPB2	-57682	OTOR	-81515	KIF16B	-127370	SNRPB2	-71164	OTOR	-84135	LOC782456	-185864		set()	-25.74	13_1736	5	57.1429	1	66.6667	1	42.8571	1	88.8889	1	18.1818	1	70.5882	1	53.1746	40.9524	43.3622	78.8271	82.3316	79.0355	-25.6525	-41.3793	-35.6733	45.3347	72.874	-27.5392	300	33.5803	-6.50049	27.0799
chr13_12134700	67.7419	85.5273	4	chr13:12134601-12134700	CDC123	54934	NUDT5	-55054	LOC104973706	62757	CDC123	8546	LOC104973706	57524	NUDT5	-74755		set()	-17.7854	13_2024	6	70.119	4	92.0111	4	70.1042	4	87.0915	4	73.2143	4	80.8333	4	60.0595	57.5521	60.4708	92.4341	86.917	87.5572	-32.3746	-29.3649	-27.0864	57.4286	88.7323	-31.3036	300	29.5299	-2.16576	27.3641
chr13_12134800			0	chr13:12134701-12134800	CDC123	54834	NUDT5	-54954	LOC104973706	62857	CDC123	8446	LOC104973706	57624	NUDT5	-74655		set()		13_2024	6													60.0595	57.5521	60.4708	92.4341	86.917	87.5572	-32.3746	-29.3649	-27.0864	57.4286	88.7323	-31.3036	300	29.5299	-2.16576	27.3641
chr13_12134900	47.1154	91.9372	2	chr13:12134801-12134900	CDC123	54734	NUDT5	-54854	LOC104973706	62957	CDC123	8346	LOC104973706	57724	NUDT5	-74555		set()	-44.8218	13_2024	6	50	2	92.8571	2	45	2	86.7424	2	47.7273	2	94.281	2	60.0595	57.5521	60.4708	92.4341	86.917	87.5572	-32.3746	-29.3649	-27.0864	57.4286	88.7323	-31.3036	300	29.5299	-2.16576	27.3641
chr13_12723800	30.7692	91.8919	1	chr13:12723701-12723800	USP6NL	5317	LOC112449248	47338	LOC104973708	-64784	LOC112449248	43046	USP6NL	-49614	LOC104973708	-75355		{'USP6NL'}	-61.1227	13_2131	5	40	1	91.6667	1	50	1	77.7778	1	12.5	1			59.7917	65	53.75	92.7083	87.5	96.1538	-32.9167	-22.5	-42.4038	56.5277	93.1738	-36.6461	200	31.5501	-8.12866	23.4215
chr13_12723900	82.2861	94.4556	4	chr13:12723801-12723900	USP6NL	5417	LOC112449248	47238	LOC104973708	-64684	LOC112449248	42946	USP6NL	-49514	LOC104973708	-75255		{'USP6NL'}	-12.1695	13_2131	5	79.5833	4	93.75	4	80	4	97.2222	4	95	4	96.1538	4	59.7917	65	53.75	92.7083	87.5	96.1538	-32.9167	-22.5	-42.4038	56.5277	93.1738	-36.6461	200	31.5501	-8.12866	23.4215
chr13_16796400	46.7102	21.3469	3	chr13:16796301-16796400	PRKCQ	-151099	LOC112449422	217728	LOC101904563	297002	LOC112449422	217625	SFMBT2	231983	LOC101904563	258625		set()	25.3634	13_2804	7	66.0247	3	44.8413	3	24.9554	3	11.6162	3	32.0707	3	2.08333	3	69.2508	59.4135	33.5534	46.7262	39.4265	6.40873	22.5246	19.987	27.1447	61.9987	34.953	27.0457	400	23.0337	-2.96304	20.0706
chr13_16796500	54.4892	36.4326	2	chr13:16796401-16796500	PRKCQ	-150999	LOC112449422	217828	LOC101904563	296902	LOC112449422	217725	SFMBT2	232083	LOC101904563	258525		set()	18.0565	13_2804	7	70.2991	2	50	2	55.5556	2	35.8333	2	20	2	7.14286	2	69.2508	59.4135	33.5534	46.7262	39.4265	6.40873	22.5246	19.987	27.1447	61.9987	34.953	27.0457	400	23.0337	-2.96304	20.0706
chr13_16796600	65.7143	24.1379	1	chr13:16796501-16796600	PRKCQ	-150899	LOC112449422	217928	LOC101904563	296802	LOC112449422	217825	SFMBT2	232183	LOC101904563	258425		set()	41.5764	13_2804	7	71.4286	1	14.2857	1	71.4286	1	33.3333	1	25	1			69.2508	59.4135	33.5534	46.7262	39.4265	6.40873	22.5246	19.987	27.1447	61.9987	34.953	27.0457	400	23.0337	-2.96304	20.0706
chr13_16796700	81.0811	57.8947	1	chr13:16796601-16796700	PRKCQ	-150799	LOC112449422	218028	LOC101904563	296702	LOC112449422	217925	SFMBT2	232283	LOC101904563	258325		set()	23.1863	13_2804	7			77.7778	1	85.7143	1	76.9231	1	57.1429	1	10	1	69.2508	59.4135	33.5534	46.7262	39.4265	6.40873	22.5246	19.987	27.1447	61.9987	34.953	27.0457	400	23.0337	-2.96304	20.0706
chr13_16834100	44.186	90	1	chr13:16834001-16834100	PRKCQ	-113399	LOC112449422	255428	LOC101904563	259302	LOC101904563	220925	LOC112449422	255325	PRKCQ	-265987		set()	-45.814	13_2815	10	47.3684	1			50	1	81.8182	1	37.5	1	83.3333	1	57.297	45.9493	38.9982	82.981	71.7063	59.5337	-25.684	-25.757	-20.5356	46.8718	73.6277	-26.7559	700	23.861	-2.44439	21.4166
chr13_16834200	43.9024	68.75	1	chr13:16834101-16834200	PRKCQ	-113299	LOC112449422	255528	LOC101904563	259202	LOC101904563	220825	LOC112449422	255425	PRKCQ	-265887		set()	-24.8476	13_2815	10	55.5556	1	80	1	16.6667	1	60	1	41.1765	1	50	1	57.297	45.9493	38.9982	82.981	71.7063	59.5337	-25.684	-25.757	-20.5356	46.8718	73.6277	-26.7559	700	23.861	-2.44439	21.4166
chr13_16834300	37.0397	58.7879	4	chr13:16834201-16834300	PRKCQ	-113199	LOC112449422	255628	LOC101904563	259102	LOC101904563	220725	LOC112449422	255525	PRKCQ	-265787		set()	-21.7481	13_2815	10	47.1435	4	81.9444	4	40.7143	4	55.5628	4	23.2292	4	38.4524	4	57.297	45.9493	38.9982	82.981	71.7063	59.5337	-25.684	-25.757	-20.5356	46.8718	73.6277	-26.7559	700	23.861	-2.44439	21.4166
chr13_16834400	10.8696	57.1429	1	chr13:16834301-16834400	PRKCQ	-113099	LOC112449422	255728	LOC101904563	259002	LOC101904563	220625	LOC112449422	255625	PRKCQ	-265687		set()	-46.2733	13_2815	10	4.34783	1	75	1	28.5714	1	71.4286	1	13.3333	1	43.75	1	57.297	45.9493	38.9982	82.981	71.7063	59.5337	-25.684	-25.757	-20.5356	46.8718	73.6277	-26.7559	700	23.861	-2.44439	21.4166
chr13_16834500			0	chr13:16834401-16834500	PRKCQ	-112999	LOC112449422	255828	LOC101904563	258902	LOC101904563	220525	LOC112449422	255725	PRKCQ	-265587		set()		13_2815	10													57.297	45.9493	38.9982	82.981	71.7063	59.5337	-25.684	-25.757	-20.5356	46.8718	73.6277	-26.7559	700	23.861	-2.44439	21.4166
chr13_16834600	62.7451	73.8095	1	chr13:16834501-16834600	PRKCQ	-112899	LOC112449422	255928	LOC101904563	258802	LOC101904563	220425	LOC112449422	255825	PRKCQ	-265487		set()	-11.0644	13_2815	10	92.3077	1	84.2105	1	66.6667	1	71.4286	1	43.75	1	50	1	57.297	45.9493	38.9982	82.981	71.7063	59.5337	-25.684	-25.757	-20.5356	46.8718	73.6277	-26.7559	700	23.861	-2.44439	21.4166
chr13_16834700	82.4879	93.2759	2	chr13:16834601-16834700	PRKCQ	-112799	LOC112449422	256028	LOC101904563	258702	LOC101904563	220325	LOC112449422	255925	PRKCQ	-265387		set()	-10.7879	13_2815	10	97.0588	2	93.75	2	73.0769	2	90	2	75	2	91.6667	2	57.297	45.9493	38.9982	82.981	71.7063	59.5337	-25.684	-25.757	-20.5356	46.8718	73.6277	-26.7559	700	23.861	-2.44439	21.4166
chr13_17801700	44.5122	85.9837	2	chr13:17801601-17801700	ACBD5	7983	ABI1	-26743	MASTL	51563	ACBD5	-20356	MASTL	28036	YME1L1	-81247		{'ACBD5'}	-41.4715	13_3022	6	41.1765	2	88.7344	2	43.2432	2	84.9265	2	50	2	92.8571	2	56.5882	55.1155	60.7738	92.5549	91.0743	94.4549	-35.9667	-35.9588	-33.6811	56.3551	90.6888	-34.3337	300	35.1855	-1.0756	34.1099
chr13_17801800			0	chr13:17801701-17801800	ACBD5	7883	ABI1	-26643	MASTL	51663	ACBD5	-20456	MASTL	28136	YME1L1	-81347		{'ACBD5'}		13_3022	6													56.5882	55.1155	60.7738	92.5549	91.0743	94.4549	-35.9667	-35.9588	-33.6811	56.3551	90.6888	-34.3337	300	35.1855	-1.0756	34.1099
chr13_17801900	68.198	95.394	4	chr13:17801801-17801900	ACBD5	7783	ABI1	-26543	MASTL	51763	ACBD5	-20556	MASTL	28236	YME1L1	-81447		{'ACBD5'}	-27.196	13_3022	6	72	4	96.3754	4	66.9878	4	97.2222	4	71.5476	4	96.0526	4	56.5882	55.1155	60.7738	92.5549	91.0743	94.4549	-35.9667	-35.9588	-33.6811	56.3551	90.6888	-34.3337	300	35.1855	-1.0756	34.1099
chr13_17842100	62.4817	84.4841	2	chr13:17842001-17842100	ABI1	13591	ACBD5	-31081	MASTL	91963	ACBD5	-60756	MASTL	68436	ABI1	-69328		{'ABI1'}	-22.0024	13_3026	9	78.8571	2	93.3333	2	61.4286	2	88.1944	2	15.0735	2			63.139	58.1548	30.1653	85.9199	86.5437	61.1905	-22.781	-28.3889	-31.0252	54.2196	78.4186	-24.199	500	27.1735	-3.4378	23.7357
chr13_17842200	59.1575	79.6875	2	chr13:17842101-17842200	ABI1	13691	ACBD5	-31181	MASTL	92063	ACBD5	-60856	MASTL	68536	ABI1	-69228		{'ABI1'}	-20.53	13_3026	9	66.6667	2	94.1176	2	80	2	91.6667	2	19.0909	2	40	1	63.139	58.1548	30.1653	85.9199	86.5437	61.1905	-22.781	-28.3889	-31.0252	54.2196	78.4186	-24.199	500	27.1735	-3.4378	23.7357
chr13_17842300	54.5986	86.6912	2	chr13:17842201-17842300	ABI1	13791	ACBD5	-31281	MASTL	92163	ACBD5	-60956	MASTL	68636	ABI1	-69128		{'ABI1'}	-32.0927	13_3026	9	64.7826	2	89.6667	2	59.8214	2	92.8571	2	30.5195	2	83.3333	1	63.139	58.1548	30.1653	85.9199	86.5437	61.1905	-22.781	-28.3889	-31.0252	54.2196	78.4186	-24.199	500	27.1735	-3.4378	23.7357
chr13_17842400	60.0775	71.2302	2	chr13:17842301-17842400	ABI1	13891	ACBD5	-31381	MASTL	92263	ACBD5	-61056	MASTL	68736	ABI1	-69028		{'ABI1'}	-11.1526	13_3026	9	73.8095	2	83.7321	2	46.6667	2	80	1	48.6425	2	50	2	63.139	58.1548	30.1653	85.9199	86.5437	61.1905	-22.781	-28.3889	-31.0252	54.2196	78.4186	-24.199	500	27.1735	-3.4378	23.7357
chr13_17842500	34.7826	70	1	chr13:17842401-17842500	ABI1	13991	ACBD5	-31481	MASTL	92363	ACBD5	-61156	MASTL	68836	ABI1	-68928		{'ABI1'}	-35.2174	13_3026	9	31.5789	1	68.75	1	42.8571	1	80	1	37.5	1	71.4286	1	63.139	58.1548	30.1653	85.9199	86.5437	61.1905	-22.781	-28.3889	-31.0252	54.2196	78.4186	-24.199	500	27.1735	-3.4378	23.7357
chr13_18016600	61.5873	90.26	4	chr13:18016501-18016600	APBB1IP	49470	LOC100297097	59285	PDSS1	-59763	APBB1IP	-24537	LOC100297097	26786	CCNY	72649		{'APBB1IP'}	-28.6728	13_3052	5	67.9545	4	89.2463	4	58.9286	4	73.6607	4	68.6458	4	98.0769	4	58.9773	51.3393	63.7347	89.0676	79.138	97.0385	-30.0903	-27.7988	-33.3038	54.263	90.413	-36.15	300	30.3144	-2.25789	28.0565
chr13_18016700			0	chr13:18016601-18016700	APBB1IP	49370	LOC100297097	59385	PDSS1	-59863	APBB1IP	-24637	LOC100297097	26886	CCNY	72549		{'APBB1IP'}		13_3052	5													58.9773	51.3393	63.7347	89.0676	79.138	97.0385	-30.0903	-27.7988	-33.3038	54.263	90.413	-36.15	300	30.3144	-2.25789	28.0565
chr13_18016800	46.9388	90.566	1	chr13:18016701-18016800	APBB1IP	49270	LOC100297097	59485	PDSS1	-59963	APBB1IP	-24737	LOC100297097	26986	CCNY	72449		{'APBB1IP'}	-43.6273	13_3052	5	50	1	88.8889	1	43.75	1	84.6154	1	58.8235	1	96	1	58.9773	51.3393	63.7347	89.0676	79.138	97.0385	-30.0903	-27.7988	-33.3038	54.263	90.413	-36.15	300	30.3144	-2.25789	28.0565
chr13_19196300	78.9577	94.0738	4	chr13:19196201-19196300	LOC112449260	113122	LOC112449259	-129173	NRP1	-437136	LOC112449260	59784	PARD3	131935	LOC112449259	-133206		set()	-15.116	13_3270	5	84.1009	4	95.6379	4	86.0706	4	97.5	4	76.1029	4	91.4773	4	62.0504	59.702	67.2181	94.7886	84.4643	89.4886	-32.7382	-24.7623	-22.2705	60.9074	92.0369	-31.1294	200	26.2337	-4.46464	21.769
chr13_19196400	42.8571	90	1	chr13:19196301-19196400	LOC112449260	113222	LOC112449259	-129273	NRP1	-437036	LOC112449260	59884	PARD3	132035	LOC112449259	-133306		set()	-47.1429	13_3270	5	40	1	93.9394	1	33.3333	1	71.4286	1	58.3333	1	87.5	1	62.0504	59.702	67.2181	94.7886	84.4643	89.4886	-32.7382	-24.7623	-22.2705	60.9074	92.0369	-31.1294	200	26.2337	-4.46464	21.769
chr13_19526600	93.8272	2.43902	1	chr13:19526501-19526600	NRP1	-106836	LOC112449261	271752	LOC104973730	381630	LOC112449261	238771	NRP1	-255241	LOC104973730	338629		set()	91.3881	13_3344	5	92.3077	1			91.8919	1	16.6667	1					82.4733	84.0111	78.9773	48.539	36.626	51.5873	33.9344	47.3851	27.39	85	26.9845	58.0155	200	35.3149	-8.3237	26.9912
chr13_19526700	76.1728	51.53	4	chr13:19526601-19526700	NRP1	-106736	LOC112449261	271652	LOC104973730	381530	LOC112449261	238671	NRP1	-255141	LOC104973730	338529		set()	24.6428	13_3344	5	72.6389	4	48.539	4	76.1303	4	56.5853	4	78.9773	4	51.5873	4	82.4733	84.0111	78.9773	48.539	36.626	51.5873	33.9344	47.3851	27.39	85	26.9845	58.0155	200	35.3149	-8.3237	26.9912
chr13_19787400	75.2137	89.5299	3	chr13:19787301-19787400	LOC112449261	10952	LOC104973730	120830	LOC112449262	-132538	NRP1	5211	LOC112449261	-22029	LOC104973730	77829		{'LOC112449261'}	-14.3162	13_3401	6	90.4762	3	89.6825	3		0	93.3333	3	70.582	3	84.8485	3	69.127	60	67.4339	91.811	94.5833	90.4635	-22.684	-34.5833	-23.0296	66.6987	92.2973	-25.5986	300	26.2396	-5.52975	20.7099
chr13_19787500			0	chr13:19787401-19787500	LOC112449261	10852	LOC104973730	120730	LOC112449262	-132438	NRP1	5311	LOC112449261	-22129	LOC104973730	77729		{'LOC112449261'}		13_3401	6													69.127	60	67.4339	91.811	94.5833	90.4635	-22.684	-34.5833	-23.0296	66.6987	92.2973	-25.5986	300	26.2396	-5.52975	20.7099
chr13_19787600	58.1838	95.0648	3	chr13:19787501-19787600	LOC112449261	10752	LOC104973730	120630	LOC112449262	-132338	NRP1	5411	LOC112449261	-22229	LOC104973730	77629		{'LOC112449261'}	-36.881	13_3401	6	47.7778	3	93.9394	3	60	3	95.8333	3	64.2857	3	96.0784	3	69.127	60	67.4339	91.811	94.5833	90.4635	-22.684	-34.5833	-23.0296	66.6987	92.2973	-25.5986	300	26.2396	-5.52975	20.7099
chr13_19824100	81.25	37.5	1	chr13:19824001-19824100	LOC112449261	-25748	LOC104973730	84130	LOC112449262	-95838	LOC104973730	41129	NRP1	41911	LOC112449261	-58729		set()	43.75	13_3413	7	86.6667	1				0	14.2857	1	70	1	31.5789	1	60.5998	80.119	85.9447	35.522	45.6548	53.1352	25.0778	34.4643	32.8095	72.0025	49.3301	22.6725	600	30.4943	-4.09097	26.4034
chr13_19824200	60.989	43.0556	2	chr13:19824101-19824200	LOC112449261	-25848	LOC104973730	84030	LOC112449262	-95738	LOC104973730	41029	NRP1	42011	LOC112449261	-58829		set()	17.9335	13_3413	7	41.2587	2	40.1786	2		0	50	1	92.5824	2	38.8158	2	60.5998	80.119	85.9447	35.522	45.6548	53.1352	25.0778	34.4643	32.8095	72.0025	49.3301	22.6725	600	30.4943	-4.09097	26.4034
chr13_19824300			0	chr13:19824201-19824300	LOC112449261	-25948	LOC104973730	83930	LOC112449262	-95638	LOC104973730	40929	NRP1	42111	LOC112449261	-58929		set()		13_3413	7													60.5998	80.119	85.9447	35.522	45.6548	53.1352	25.0778	34.4643	32.8095	72.0025	49.3301	22.6725	600	30.4943	-4.09097	26.4034
chr13_19824400	71.2198	59.8522	2	chr13:19824301-19824400	LOC112449261	-26048	LOC104973730	83830	LOC112449262	-95538	LOC104973730	40829	NRP1	42211	LOC112449261	-59029		set()	11.3675	13_3413	7	50	2	33.8384	2	81.6667	2	80	2	88.8889	2	89.011	2	60.5998	80.119	85.9447	35.522	45.6548	53.1352	25.0778	34.4643	32.8095	72.0025	49.3301	22.6725	600	30.4943	-4.09097	26.4034
chr13_19824500			0	chr13:19824401-19824500	LOC112449261	-26148	LOC104973730	83730	LOC112449262	-95438	LOC104973730	40729	NRP1	42311	LOC112449261	-59129		set()		13_3413	7													60.5998	80.119	85.9447	35.522	45.6548	53.1352	25.0778	34.4643	32.8095	72.0025	49.3301	22.6725	600	30.4943	-4.09097	26.4034
chr13_19824600	74.5513	56.9124	2	chr13:19824501-19824600	LOC112449261	-26248	LOC104973730	83630	LOC112449262	-95338	LOC104973730	40629	NRP1	42411	LOC112449261	-59229		set()	17.6388	13_3413	7	64.4737	2	32.549	2	78.5714	2	38.3333	2	92.3077	2			60.5998	80.119	85.9447	35.522	45.6548	53.1352	25.0778	34.4643	32.8095	72.0025	49.3301	22.6725	600	30.4943	-4.09097	26.4034
chr13_21866100	70.8333	85.3175	2	chr13:21866001-21866100	ADNCR	129981	NEBL	347913	PLXDC2	395615	PLXDC2	123709	ADNCR	123715	NEBL	228358		set()	-14.4841	13_3691	6	79.1667	2		0	75	2	91.6667	2	84.5238	2	91.6667	2	67.6587	55.1235	68.2981	96.6667	93.9815	88.5354	-29.0079	-38.858	-20.2373	55.9508	87.4816	-31.5308	400	28.3607	-7.60614	20.7545
chr13_21866200	65.0192	95.3092	3	chr13:21866101-21866200	ADNCR	130081	NEBL	347813	PLXDC2	395715	PLXDC2	123809	ADNCR	123815	NEBL	228258		set()	-30.2901	13_3691	6	66.6667	3	96.6667	3	70.3704	3	96.2963	3	70.3704	3	93.9394	3	67.6587	55.1235	68.2981	96.6667	93.9815	88.5354	-29.0079	-38.858	-20.2373	55.9508	87.4816	-31.5308	400	28.3607	-7.60614	20.7545
chr13_21866300			0	chr13:21866201-21866300	ADNCR	130181	NEBL	347713	PLXDC2	395815	PLXDC2	123909	ADNCR	123915	NEBL	228158		set()		13_3691	6													67.6587	55.1235	68.2981	96.6667	93.9815	88.5354	-29.0079	-38.858	-20.2373	55.9508	87.4816	-31.5308	400	28.3607	-7.60614	20.7545
chr13_21866400	32	81.8182	1	chr13:21866301-21866400	ADNCR	130281	NEBL	347613	PLXDC2	395915	PLXDC2	124009	ADNCR	124015	NEBL	228058		set()	-49.8182	13_3691	6	57.1429	1			20	1			50	1	80	1	67.6587	55.1235	68.2981	96.6667	93.9815	88.5354	-29.0079	-38.858	-20.2373	55.9508	87.4816	-31.5308	400	28.3607	-7.60614	20.7545
chr13_26512100	87.627	55.8929	2	chr13:26512001-26512100	MYO3A	20354	GAD2	-154069	GJD4	-244827	MYO3A	-143223	GAD2	-215937	GJD4	-248309		{'MYO3A'}	31.7341	13_4410	6	95.8333	2	63.7821	2	93.75	2	40	2		0	50	2	94.8224	92.9108	98.1481	73.5928	63.751	68.8713	21.2295	29.1598	29.2769	89.4265	68.5291	20.8975	400	26.2674	-3.76626	22.5011
chr13_26512200	88.4058	73.6842	1	chr13:26512101-26512200	MYO3A	20454	GAD2	-153969	GJD4	-244727	MYO3A	-143123	GAD2	-215837	GJD4	-248209		{'MYO3A'}	14.7216	13_4410	6	94.1176	1	76.9231	1	92	1	71.4286	1			71.4286	1	94.8224	92.9108	98.1481	73.5928	63.751	68.8713	21.2295	29.1598	29.2769	89.4265	68.5291	20.8975	400	26.2674	-3.76626	22.5011
chr13_26512300			0	chr13:26512201-26512300	MYO3A	20554	GAD2	-153869	GJD4	-244627	MYO3A	-143023	GAD2	-215737	GJD4	-248109		{'MYO3A'}		13_4410	6													94.8224	92.9108	98.1481	73.5928	63.751	68.8713	21.2295	29.1598	29.2769	89.4265	68.5291	20.8975	400	26.2674	-3.76626	22.5011
chr13_26512400	92.2468	76.0101	3	chr13:26512301-26512400	MYO3A	20654	GAD2	-153769	GJD4	-244527	MYO3A	-142923	GAD2	-215637	GJD4	-248009		{'MYO3A'}	16.2366	13_4410	6	94.5161	3	80.0734	3	92.9825	3	79.8246	3	98.1481	3	85.1852	3	94.8224	92.9108	98.1481	73.5928	63.751	68.8713	21.2295	29.1598	29.2769	89.4265	68.5291	20.8975	400	26.2674	-3.76626	22.5011
chr13_28550300	76.5724	36.9849	4	chr13:28550201-28550300	MIR2304	-31112	LOC104973745	-55640	LOC104973746	123906	MIR2304	-31186	LOC104973745	-58239	LOC104973746	117216		{'FRMD4A'}	39.5875	13_4772	6	94.6429	4	30	4	93.75	4	15	4	64.0152	4	29.5833	4	93.1548	80.2083	50.3409	33.75	15	24.3155	59.4048	65.2083	26.0254	74.2981	33.4497	40.8484	200	46.5415	-17.2664	29.2751
chr13_28550400	72.0238	29.9145	2	chr13:28550301-28550400	MIR2304	-31212	LOC104973745	-55540	LOC104973746	124006	MIR2304	-31286	LOC104973745	-58139	LOC104973746	117316		{'FRMD4A'}	42.1093	13_4772	6	91.6667	2	37.5	2	66.6667	1		0	36.6667	2	19.0476	2	93.1548	80.2083	50.3409	33.75	15	24.3155	59.4048	65.2083	26.0254	74.2981	33.4497	40.8484	200	46.5415	-17.2664	29.2751
chr13_32032300	40.7407	79.7271	2	chr13:32032201-32032300	HACD1	46175	STAM	-67011	LOC112449449	-106397	HACD1	24158	LOC112449449	-106483	STAM	-122049		set()	-38.9864	13_5382	7	36.3636	2	66.6667	2	43.75	2	89.4444	2	41.6667	2	80	2	55.4196	65.0893	66.5476	81.3333	88.4722	88.8889	-25.9138	-23.3829	-22.3413	58.0121	83.6957	-25.6836	200	23.833	-1.5001	22.3329
chr13_32032400	75.2835	87.6644	5	chr13:32032301-32032400	HACD1	46075	STAM	-66911	LOC112449449	-106297	HACD1	24058	LOC112449449	-106383	STAM	-121949		set()	-12.3809	13_5382	7	74.4755	5	96	5	86.4286	4	87.5	4	91.4286	5	97.7778	5	55.4196	65.0893	66.5476	81.3333	88.4722	88.8889	-25.9138	-23.3829	-22.3413	58.0121	83.6957	-25.6836	200	23.833	-1.5001	22.3329
chr13_32939300	92.1569	43.9024	1	chr13:32939201-32939300	CACNB2	74901	NSUN6	138741	EPC1	-190421	NSUN6	33825	CACNB2	-54485	EPC1	-286960		{'CACNB2'}	48.2544	13_5517	6	84.2105	1	40	1			58.3333	1	90.9091	1	36.3636	1	68.989	83.537	82.4146	32.6768	45.9722	50.061	36.3122	37.5647	32.3536	79.3804	40.7252	38.6553	300	35.3388	-2.221	33.1178
chr13_32939400	86.9565	37.5	1	chr13:32939301-32939400	CACNB2	75001	NSUN6	138641	EPC1	-190321	NSUN6	33725	CACNB2	-54385	EPC1	-286860		{'CACNB2'}	49.4565	13_5517	6	93.75	1	36.3636	1	85.7143	1	33.3333	1	85.7143	1	40	1	68.989	83.537	82.4146	32.6768	45.9722	50.061	36.3122	37.5647	32.3536	79.3804	40.7252	38.6553	300	35.3388	-2.221	33.1178
chr13_32939500	59.0279	40.7731	4	chr13:32939401-32939500	CACNB2	75101	NSUN6	138541	EPC1	-190221	NSUN6	33625	CACNB2	-54285	EPC1	-286760		{'CACNB2'}	18.2549	13_5517	6	29.0064	4	21.6667	4	81.3596	4	46.25	4	70.6205	4	73.8194	4	68.989	83.537	82.4146	32.6768	45.9722	50.061	36.3122	37.5647	32.3536	79.3804	40.7252	38.6553	300	35.3388	-2.221	33.1178
chr13_33277100	86.245	71.8946	3	chr13:33277001-33277100	KIF5B	-49342	LOC112449435	-102709	EPC1	116947	EPC1	49513	KIF5B	-95535	LOC112449435	-102818		set()	14.3504	13_5569	8	96.4912	3	81.9697	3	76.7677	3	80	2	89.2473	3	62.6984	3	86.4442	80.0505	91.1632	61.5639	50	67.5198	24.8804	30.0505	23.6434	84.0474	58.102	25.9454	400	26.0499	-2.77511	23.2748
chr13_33277200	94.8043	62.4183	2	chr13:33277101-33277200	KIF5B	-49242	LOC112449435	-102609	EPC1	117047	EPC1	49613	KIF5B	-95435	LOC112449435	-102718		set()	32.386	13_5569	8	92.8571	2	60	1		0	20	1			71.6667	2	86.4442	80.0505	91.1632	61.5639	50	67.5198	24.8804	30.0505	23.6434	84.0474	58.102	25.9454	400	26.0499	-2.77511	23.2748
chr13_33277300	66.6667	52.381	1	chr13:33277201-33277300	KIF5B	-49142	LOC112449435	-102509	EPC1	117147	EPC1	49713	KIF5B	-95335	LOC112449435	-102618		set()	14.2857	13_5569	8	60	1	40	1					93.3333	1	75	1	86.4442	80.0505	91.1632	61.5639	50	67.5198	24.8804	30.0505	23.6434	84.0474	58.102	25.9454	400	26.0499	-2.77511	23.2748
chr13_33277400	88.4738	45.7143	2	chr13:33277301-33277400	KIF5B	-49042	LOC112449435	-102409	EPC1	117247	EPC1	49813	KIF5B	-95235	LOC112449435	-102518		set()	42.7595	13_5569	8	96.4286	2	64.2857	2	83.3333	2	50	2	90.9091	2	60.7143	2	86.4442	80.0505	91.1632	61.5639	50	67.5198	24.8804	30.0505	23.6434	84.0474	58.102	25.9454	400	26.0499	-2.77511	23.2748
chr13_34129500	77.3075	54.8835	3	chr13:34129401-34129500	LOC112449277	12027	LOC101903056	33711	ZNF438	-102103	LOC101903056	-460	LOC112449277	4266	LOC104973760	-261167	{'LOC101903056'}	{'LOC101903056'}	22.424	13_5700	5	76.9231	3	75.7576	3	86.6667	3	51.1111	3	74.7009	3	53.3088	3	76.2373	86.6667	79.7206	52.1645	61.9841	48.1288	24.0728	24.6825	31.5918	78.3089	56.6084	21.7005	200	26.5764	-3.40987	23.1666
chr13_34129600	79.3103	58.3333	2	chr13:34129501-34129600	LOC112449277	11927	LOC101903056	33811	ZNF438	-102003	LOC101903056	-360	LOC112449277	4166	LOC104973760	-261267	{'LOC101903056'}	{'LOC101903056'}	20.977	13_5700	5	75.5515	2	28.5714	1			72.8571	2	84.7403	2	42.9487	2	76.2373	86.6667	79.7206	52.1645	61.9841	48.1288	24.0728	24.6825	31.5918	78.3089	56.6084	21.7005	200	26.5764	-3.40987	23.1666
chr13_35105600	33.3333	55.8824	1	chr13:35105501-35105600	JCAD	-76	MTPAP	154366	MAP3K8	-181004	JCAD	-77343	MTPAP	118930	LOC104973765	194625	{'JCAD'}	{'JCAD'}	-22.549	13_5859	5	31.25	1	33.3333	1	33.3333	1	85.7143	1	16.6667	1	53.8462	1	22.5017	55.5556	44.1375	43.4659	87.5	68.8101	-20.9642	-31.9444	-24.6726	43.7115	65.0949	-21.3833	200	25.47	-4.56068	20.9093
chr13_35105700	54.0897	74.3074	4	chr13:35105601-35105700	JCAD	-176	MTPAP	154266	MAP3K8	-180904	JCAD	-77443	MTPAP	118830	LOC104973765	194725	{'JCAD'}	{'JCAD'}	-20.2176	13_5859	5	13.7534	4	53.5985	4	77.7778	4	89.2857	4	71.6084	4	83.774	4	22.5017	55.5556	44.1375	43.4659	87.5	68.8101	-20.9642	-31.9444	-24.6726	43.7115	65.0949	-21.3833	200	25.47	-4.56068	20.9093
chr13_38233000	76.3636	54.0541	2	chr13:38232901-38233000	LOC112449402	1046	SNX5	6910	MGME1	-7340	LOC112449402	810	MGME1	-17781	SNX5	-17879	{'LOC112449402'}	{'SNX5'}	22.3096	13_6505	8	82.3077	2	61.1111	2	37.5	1		0	88.6364	2	31.4103	2	85.8256	73.2143	91.3232	54.6561	51.9913	48.1529	31.1696	21.2229	43.1703	84.3038	54.9686	29.3353	300	30.5661	-8.97306	21.5931
chr13_38233100	88.1641	56.2865	3	chr13:38233001-38233100	LOC112449402	946	SNX5	6810	MGME1	-7240	LOC112449402	710	MGME1	-17681	SNX5	-17979	{'LOC112449402'}	{'SNX5'}	31.8775	13_6505	8	87.8676	3	42.8571	3	90.4762	3	56.5079	3	92	3	51.5278	3	85.8256	73.2143	91.3232	54.6561	51.9913	48.1529	31.1696	21.2229	43.1703	84.3038	54.9686	29.3353	300	30.5661	-8.97306	21.5931
chr13_38233200	88.3838	54.5651	3	chr13:38233101-38233200	LOC112449402	846	SNX5	6710	MGME1	-7140	LOC112449402	610	MGME1	-17581	SNX5	-18079	{'LOC112449402'}	{'SNX5'}	33.8188	13_6505	8	87.3016	3	60	3	91.6667	2	47.4747	3	93.3333	3	61.5207	3	85.8256	73.2143	91.3232	54.6561	51.9913	48.1529	31.1696	21.2229	43.1703	84.3038	54.9686	29.3353	300	30.5661	-8.97306	21.5931
chr13_39565500	87.1055	76.3657	3	chr13:39565401-39565500	LOC101905046	-16058	NAA20	-18806	MIR2305	26881	RIN2	-8014	LOC101905046	-18226	MIR2305	26815		{'RIN2'}	10.7398	13_6837	7	84.127	3	62.2222	3	75.9921	3	47.7778	3	98.2456	3	96.6667	3	71.9977	75.6647	89.6347	41.1111	48.8889	66.3542	30.8865	26.7758	23.2805	79.9948	53.6669	26.3279	400	26.802	-3.10854	23.6935
chr13_39565600	86.8421	42.8571	1	chr13:39565501-39565600	LOC101905046	-16158	NAA20	-18706	MIR2305	26981	RIN2	-7914	LOC101905046	-18326	MIR2305	26915		{'RIN2'}	43.985	13_6837	7	80	1	20	1	80	1	50	1	93.3333	1	50	1	71.9977	75.6647	89.6347	41.1111	48.8889	66.3542	30.8865	26.7758	23.2805	79.9948	53.6669	26.3279	400	26.802	-3.10854	23.6935
chr13_39565700	72.2222	32.2581	1	chr13:39565601-39565700	LOC101905046	-16258	NAA20	-18606	MIR2305	27081	RIN2	-7814	LOC101905046	-18426	MIR2305	27015		{'RIN2'}	39.9642	13_6837	7	50	1			66.6667	1			93.3333	1	50	1	71.9977	75.6647	89.6347	41.1111	48.8889	66.3542	30.8865	26.7758	23.2805	79.9948	53.6669	26.3279	400	26.802	-3.10854	23.6935
chr13_39565800	73.8095	63.1868	2	chr13:39565701-39565800	LOC101905046	-16358	NAA20	-18506	MIR2305	27181	RIN2	-7714	LOC101905046	-18526	MIR2305	27115		{'RIN2'}	10.6227	13_6837	7	73.8636	2		0	80	2		0	73.6264	2	68.75	2	71.9977	75.6647	89.6347	41.1111	48.8889	66.3542	30.8865	26.7758	23.2805	79.9948	53.6669	26.3279	400	26.802	-3.10854	23.6935
chr13_39782700	46.4209	74.741	3	chr13:39782601-39782700	INSM1	-100010	CFAP61	153718	CRNKL1	-153760	CFAP61	-43086	INSM1	-102303	RALGAPA2	128979		{'CFAP61'}	-28.3202	13_6879	6	47.619	3	70.5556	3	39.2857	3	81.1448	3	50.8772	3	93.3333	3	46.7262	46.5659	53.0428	78.9735	83.6279	86.1966	-32.2474	-37.062	-33.1538	48.1819	77.9905	-29.8085	200	34.092	-2.08903	32.0029
chr13_39782800	49.943	81.2399	3	chr13:39782701-39782800	INSM1	-99910	CFAP61	153818	CRNKL1	-153860	CFAP61	-42986	INSM1	-102203	RALGAPA2	128879		{'CFAP61'}	-31.2969	13_6879	6	45.8333	3	87.3915	3	53.8462	3	86.1111	3	55.2083	2	79.0598	3	46.7262	46.5659	53.0428	78.9735	83.6279	86.1966	-32.2474	-37.062	-33.1538	48.1819	77.9905	-29.8085	200	34.092	-2.08903	32.0029
chr13_39805900	95.6089	71.2907	3	chr13:39805801-39805900	INSM1	-76810	CFAP61	176918	CRNKL1	-176960	CFAP61	-19886	INSM1	-79103	RALGAPA2	105779		{'CFAP61'}	24.3182	13_6889	5	96.4286	3	70.5556	3	88.0952	3	57.1429	3	99.0196	3	82.7193	3	95.6281	88.0952	97.1661	68.6111	64.2857	73.7126	27.017	23.8095	23.4535	94.0545	69.6866	24.3678	200	24.7095	-1.60253	23.107
chr13_39806000	92.5	68.0826	2	chr13:39805901-39806000	INSM1	-76710	CFAP61	177018	CRNKL1	-177060	CFAP61	-19786	INSM1	-79003	RALGAPA2	105679		{'CFAP61'}	24.4174	13_6889	5	94.8276	2	66.6667	2			71.4286	2	95.3125	2	64.7059	2	95.6281	88.0952	97.1661	68.6111	64.2857	73.7126	27.017	23.8095	23.4535	94.0545	69.6866	24.3678	200	24.7095	-1.60253	23.107
chr13_41144900	59.3719	86.9862	3	chr13:41144801-41144900	PAX1	244766	NKX2-2	-384555	FOXA2	400856	PAX1	234753	FOXA2	333601	NKX2-2	-387171		set()	-27.6143	13_7225	5	59.2593	3	92.094	3	88.8889	2	83.4432	3	64.1026	3	91.8803	3	48.3796	61.1111	52.5058	83.547	83.4432	85.9402	-35.1674	-22.3321	-33.4343	48.2574	82.7475	-34.4901	200	29.7227	-5.68631	24.0363
chr13_41145000	37.1429	78.5088	2	chr13:41144901-41145000	PAX1	244866	NKX2-2	-384655	FOXA2	400756	PAX1	234853	FOXA2	333501	NKX2-2	-387271		set()	-41.3659	13_7225	5	37.5	2	75	2	33.3333	2			40.9091	2	80	2	48.3796	61.1111	52.5058	83.547	83.4432	85.9402	-35.1674	-22.3321	-33.4343	48.2574	82.7475	-34.4901	200	29.7227	-5.68631	24.0363
chr13_42824800	41.9355	25.8065	1	chr13:42824701-42824800	LOC112449292	3056	ABHD12	8429	PYGB	49295	LOC112449292	1961	ABHD12	-11583	PYGB	13712	{'LOC112449292'}	{'ABHD12'}	16.129	13_7735	10	25	1			80	1	33.3333	1	37.5	1	25	1	46.4286	82	62.3035	16	42.6587	35.234	30.4286	39.3413	27.0695	59.6108	36.1263	23.4846	300	31.8814	-5.1781	26.7033
chr13_42824900	73.6761	35.0919	5	chr13:42824801-42824900	LOC112449292	2956	ABHD12	8329	PYGB	49395	LOC112449292	1861	ABHD12	-11683	PYGB	13812	{'LOC112449292'}	{'ABHD12'}	38.5843	13_7735	10	50	5	16	5	84	5	40	5	81.25	5	33.8026	5	46.4286	82	62.3035	16	42.6587	35.234	30.4286	39.3413	27.0695	59.6108	36.1263	23.4846	300	31.8814	-5.1781	26.7033
chr13_42825000	63.2209	47.4804	4	chr13:42824901-42825000	LOC112449292	2856	ABHD12	8229	PYGB	49495	LOC112449292	1761	ABHD12	-11783	PYGB	13912	{'LOC112449292'}	{'ABHD12'}	15.7404	13_7735	10	64.2857	4		0			54.6429	4	68.1605	4	46.8993	4	46.4286	82	62.3035	16	42.6587	35.234	30.4286	39.3413	27.0695	59.6108	36.1263	23.4846	300	31.8814	-5.1781	26.7033
chr13_44119800	61.3675	93.7499	3	chr13:44119701-44119800	LOC112449299	-99364	LOC112449298	205321	LOC515358	223106	LOC112449299	-107104	LOC112449298	199218	LOC515358	222304		set()	-32.3824	13_7981	7	64.7059	3	94.6581	3	58.9744	3	89.7436	3	55.5556	3			69.2848	62.1949	60.2778	94.6117	88.3471	91.6667	-25.3269	-26.1522	-31.3889	64.6772	92.1592	-27.482	200	27.4972	-2.68435	24.8129
chr13_44119900	67.9868	90.5685	4	chr13:44119801-44119900	LOC112449299	-99264	LOC112449298	205421	LOC515358	223206	LOC112449299	-107004	LOC112449298	199318	LOC515358	222404		set()	-22.5817	13_7981	7	73.8636	4	94.5652	4	65.4154	4	86.9505	4	65	4	91.6667	4	69.2848	62.1949	60.2778	94.6117	88.3471	91.6667	-25.3269	-26.1522	-31.3889	64.6772	92.1592	-27.482	200	27.4972	-2.68435	24.8129
chr13_44388900	80.7147	91.8325	4	chr13:44388801-44388900	LOC104973799	-18286	LOC112449300	154822	LOC112449299	169736	LOC104973799	-22756	LOC112449300	135483	LOC112449299	161996		set()	-11.1178	13_8019	5	88.4511	4	93.3405	4	78.8949	4	94.2308	4	80.8542	4	93.3333	4	53.0491	56.1141	55.4271	93.3405	93.2692	92.5	-40.2914	-37.1551	-37.0729	54.5083	93.9163	-39.4079	200	38.1442	-1.49821	36.646
chr13_44389000	28.3019	96	1	chr13:44388901-44389000	LOC104973799	-18386	LOC112449300	154722	LOC112449299	169836	LOC104973799	-22856	LOC112449300	135383	LOC112449299	162096		set()	-67.6981	13_8019	5	17.6471	1			33.3333	1	92.3077	1	30	1	91.6667	1	53.0491	56.1141	55.4271	93.3405	93.2692	92.5	-40.2914	-37.1551	-37.0729	54.5083	93.9163	-39.4079	200	38.1442	-1.49821	36.646
chr13_45070100	56.8279	75.9897	3	chr13:45070001-45070100	PITRM1	-11039	LOC112449376	-69260	LOC101904520	-89421	PITRM1	-37077	PFKP	37774	LOC112449376	-73909		set()	-19.1618	13_8158	8	55.1389	3	88.8889	3	45.5556	3	68.4848	3	61.5385	3	82.7273	3	53.5315	35.0761	50.4644	81.2345	54.8904	75.4678	-27.703	-19.8144	-25.0034	50.4618	68.3159	-17.854	300	23.9425	-3.27355	20.6689
chr13_45070200	34.2105	58.5366	1	chr13:45070101-45070200	PITRM1	-10939	LOC112449376	-69360	LOC101904520	-89321	PITRM1	-36977	PFKP	37674	LOC112449376	-74009		set()	-24.3261	13_8158	8	31.25	1	71.4286	1	16.6667	1	27.2727	1	33.3333	1	68.4211	1	53.5315	35.0761	50.4644	81.2345	54.8904	75.4678	-27.703	-19.8144	-25.0034	50.4618	68.3159	-17.854	300	23.9425	-3.27355	20.6689
chr13_45070300	60.3471	70.4214	4	chr13:45070201-45070300	PITRM1	-10839	LOC112449376	-69460	LOC101904520	-89221	PITRM1	-36877	PFKP	37574	LOC112449376	-74109		set()	-10.0742	13_8158	8	74.2057	4	83.3862	4	43.006	4	68.9137	4	56.5214	4	75.2552	4	53.5315	35.0761	50.4644	81.2345	54.8904	75.4678	-27.703	-19.8144	-25.0034	50.4618	68.3159	-17.854	300	23.9425	-3.27355	20.6689
chr13_49554300	46.8085	94.1176	1	chr13:49554201-49554300	LOC104973807	311314	BMP2	402138		inf	LOC104973807	308182	BMP2	390883		inf		set()	-47.3091	13_8872	9	41.6667	1	93.75	1	45.4545	1	88.8889	1	54.5455	1			59.4592	56.6775	55.8063	84.9796	89.412	88.8492	-25.5204	-32.7345	-33.0429	54.7438	87.4247	-32.6808	600	30.222	-3.47574	26.7463
chr13_49554400			0	chr13:49554301-49554400	LOC104973807	311414	BMP2	402238		inf	LOC104973807	308282	BMP2	390983		inf		set()		13_8872	9													59.4592	56.6775	55.8063	84.9796	89.412	88.8492	-25.5204	-32.7345	-33.0429	54.7438	87.4247	-32.6808	600	30.222	-3.47574	26.7463
chr13_49554500	31.5789	77.1429	1	chr13:49554401-49554500	LOC104973807	311514	BMP2	402338		inf	LOC104973807	308382	BMP2	391083		inf		set()	-45.5639	13_8872	9	38.0952	1	70	1	12.5	1	84.6154	1	14.2857	1	85.7143	1	59.4592	56.6775	55.8063	84.9796	89.412	88.8492	-25.5204	-32.7345	-33.0429	54.7438	87.4247	-32.6808	600	30.222	-3.47574	26.7463
chr13_49554600	51.2821	82.9787	1	chr13:49554501-49554600	LOC104973807	311614	BMP2	402438		inf	LOC104973807	308482	BMP2	391183		inf		set()	-31.6967	13_8872	9	62.5	1	76.1905	1	57.1429	1	90	1		0	87.5	1	59.4592	56.6775	55.8063	84.9796	89.412	88.8492	-25.5204	-32.7345	-33.0429	54.7438	87.4247	-32.6808	600	30.222	-3.47574	26.7463
chr13_49554700	70.5882	88.8889	1	chr13:49554601-49554700	LOC104973807	311714	BMP2	402538		inf	LOC104973807	308582	BMP2	391283		inf		set()	-18.3007	13_8872	9	78.9474	1	89.4737	1	85.7143	1	88.8889	1	72.7273	1			59.4592	56.6775	55.8063	84.9796	89.412	88.8492	-25.5204	-32.7345	-33.0429	54.7438	87.4247	-32.6808	600	30.222	-3.47574	26.7463
chr13_49554800	73.4614	93.9952	5	chr13:49554701-49554800	LOC104973807	311814	BMP2	402638		inf	LOC104973807	308682	BMP2	391383		inf		set()	-20.5339	13_8872	9	76.0869	5	95.4839	5	82.5758	5	94.6667	5	81.6667	5	93.3333	5	59.4592	56.6775	55.8063	84.9796	89.412	88.8492	-25.5204	-32.7345	-33.0429	54.7438	87.4247	-32.6808	600	30.222	-3.47574	26.7463
chr13_53230400	97.0588	57.1429	1	chr13:53230301-53230400	SIRPA	9635	LOC101902869	-83838	PDYN	95718	SIRPA	-32060	PDYN	81581	LOC101902869	-130520		{'SIRPA'}	39.916	13_9350	5			80	1				0	95.2381	1	62.5	1	87.3148	87.7778	93.3014	54.8016	55	60.5159	32.5132	32.7778	32.7855	94.2264	53.0159	41.2106	300	32.6919	-0.12658	32.5654
chr13_53230500	96.9697	33.3333	1	chr13:53230401-53230500	SIRPA	9535	LOC101902869	-83738	PDYN	95818	SIRPA	-32160	PDYN	81681	LOC101902869	-130420		{'SIRPA'}	63.6364	13_9350	5	90	1	28.5714	1			40	1			42.8571	1	87.3148	87.7778	93.3014	54.8016	55	60.5159	32.5132	32.7778	32.7855	94.2264	53.0159	41.2106	300	32.6919	-0.12658	32.5654
chr13_53230600	88.6508	68.5714	3	chr13:53230501-53230600	SIRPA	9435	LOC101902869	-83638	PDYN	95918	SIRPA	-32260	PDYN	81781	LOC101902869	-130320		{'SIRPA'}	20.0794	13_9350	5	84.6296	3	55.8333	3	87.7778	3	70	3	91.3647	3	76.1905	3	87.3148	87.7778	93.3014	54.8016	55	60.5159	32.5132	32.7778	32.7855	94.2264	53.0159	41.2106	300	32.6919	-0.12658	32.5654
chr13_55916800	79.543	51.3293	3	chr13:55916701-55916800	LOC112449377	-144413	CDH4	-262884	LOC112449378	-437168	LOC112449377	-148202	LOC112449378	-438998	LOC107133063	-611981		set()	28.2137	13_10246	5	71.9298	3	38.9205	3	80.4955	3	45.4545	3	96.8254	3	64.3773	3	72.4615	80.2477	96.8254	38.9205	45.4545	64.3773	33.541	34.7932	32.4481	81.6425	34.7486	46.8939	400	33.5805	-0.958111	32.6223
chr13_55916900			0	chr13:55916801-55916900	LOC112449377	-144513	CDH4	-262984	LOC112449378	-437068	LOC112449377	-148302	LOC112449378	-438898	LOC107133063	-611881		set()		13_10246	5													72.4615	80.2477	96.8254	38.9205	45.4545	64.3773	33.541	34.7932	32.4481	81.6425	34.7486	46.8939	400	33.5805	-0.958111	32.6223
chr13_55917000	80.7692	6.25	1	chr13:55916901-55917000	LOC112449377	-144613	CDH4	-263084	LOC112449378	-436968	LOC112449377	-148402	LOC112449378	-438798	LOC107133063	-611781		set()	74.5192	13_10246	5	72.7273	1				0						0	72.4615	80.2477	96.8254	38.9205	45.4545	64.3773	33.541	34.7932	32.4481	81.6425	34.7486	46.8939	400	33.5805	-0.958111	32.6223
chr13_55917100	84.6154	46.6667	1	chr13:55917001-55917100	LOC112449377	-144713	CDH4	-263184	LOC112449378	-436868	LOC112449377	-148502	LOC112449378	-438698	LOC107133063	-611681		set()	37.9487	13_10246	5	72.7273	1		0	80	1						0	72.4615	80.2477	96.8254	38.9205	45.4545	64.3773	33.541	34.7932	32.4481	81.6425	34.7486	46.8939	400	33.5805	-0.958111	32.6223
chr13_59271500	21.6047	64.8039	3	chr13:59271401-59271500	LOC112449320	-7199	TFAP2C	103215	FAM209A	172437	LOC112449320	-22394	TFAP2C	94883	FAM209A	170862		set()	-43.1992	13_11134	8	19.3761	3	50	1	16.6667	3		0	10	2	96.2963	3	29.8153	17.0833	23.289	48.9365	69.7222	88.7123	-19.1212	-52.6389	-65.4233	29.933	66.0208	-36.0878	200	40.3817	-19.5242	20.8575
chr13_59271600	38.2613	67.2376	5	chr13:59271501-59271600	LOC112449320	-7299	TFAP2C	103115	FAM209A	172337	LOC112449320	-22494	TFAP2C	94783	FAM209A	170762		set()	-28.9764	13_11134	8	40.2546	5	47.873	5	17.5	3	69.7222	5	36.5779	5	81.1282	5	29.8153	17.0833	23.289	48.9365	69.7222	88.7123	-19.1212	-52.6389	-65.4233	29.933	66.0208	-36.0878	200	40.3817	-19.5242	20.8575
chr13_64260000	46.4286	22.3881	1	chr13:64259901-64260000	GSS	-505	MYH7B	-20693	MIR499	-32582	GSS	-25813	ACSS2	26430	MIR499	-32685	{'GSS'}	set()	24.0405	13_12209	9	58.3333	1	71.4286	1	16.6667	1	16.6667	1	33.3333	1	14.8148	1	62.6246	51.0913	57.1721	42.0238	29.8983	33.3958	20.6008	21.193	23.7763	58.4219	34.6672	23.7547	400	21.8142	-1.37872	20.4355
chr13_64260100	68.6275	36.8421	1	chr13:64260001-64260100	GSS	-605	MYH7B	-20593	MIR499	-32482	GSS	-25913	ACSS2	26530	MIR499	-32585	{'GSS'}	set()	31.7853	13_12209	9	83.3333	1	10	1		0	42.8571	1	65	1	33.3333	1	62.6246	51.0913	57.1721	42.0238	29.8983	33.3958	20.6008	21.193	23.7763	58.4219	34.6672	23.7547	400	21.8142	-1.37872	20.4355
chr13_64260200	58.6968	41.3352	3	chr13:64260101-64260200	GSS	-705	MYH7B	-20493	MIR499	-32382	GSS	-26013	ACSS2	26630	MIR499	-32485	{'GSS'}	set()	17.3616	13_12209	9	55.9232	3	26.6667	3	75	2	37.5	3	62.2701	3	41.6486	3	62.6246	51.0913	57.1721	42.0238	29.8983	33.3958	20.6008	21.193	23.7763	58.4219	34.6672	23.7547	400	21.8142	-1.37872	20.4355
chr13_64260300	59.9348	38.1034	4	chr13:64260201-64260300	GSS	-805	MYH7B	-20393	MIR499	-32282	GSS	-26113	ACSS2	26730	MIR499	-32385	{'GSS'}	set()	21.8314	13_12209	9	52.9087	4	60	1	61.6071	4	22.5694	4	68.085	4	43.7865	4	62.6246	51.0913	57.1721	42.0238	29.8983	33.3958	20.6008	21.193	23.7763	58.4219	34.6672	23.7547	400	21.8142	-1.37872	20.4355
chr13_65317600	95.9459	80.4839	2	chr13:65317501-65317600	LOC112441542	-14294	EPB41L1	18440	AAR2	-42205	EPB41L1	-14270	LOC112441542	-16169	AAR2	-61841		{'EPB41L1'}	15.4621	13_12399	5				0	90.9091	2	66.6667	2	97.2222	2	84.585	2	68.4524	71.5657	86.3384	13.3333	33.3333	65.0995	55.119	38.2323	21.2389	82.2347	62.861	19.3737	200	35.5049	-13.8315	21.6733
chr13_65317700	68.5235	45.2381	3	chr13:65317601-65317700	LOC112441542	-14194	EPB41L1	18540	AAR2	-42105	EPB41L1	-14170	LOC112441542	-16069	AAR2	-61741		{'EPB41L1'}	23.2854	13_12399	5	68.4524	3	13.3333	3	52.2222	3	0	1	75.4545	3	45.614	3	68.4524	71.5657	86.3384	13.3333	33.3333	65.0995	55.119	38.2323	21.2389	82.2347	62.861	19.3737	200	35.5049	-13.8315	21.6733
chr13_65708900	88.2353	34.2857	1	chr13:65708801-65708900	RAB5IF	3980	LOC112449331	-4198	TGIF2	28789	SLA2	2143	RAB5IF	-3436	TGIF2	12784	{'SLA2'}	{'RAB5IF'}	53.9496	13_12498	8	94.1176	1	28.5714	1	77.7778	1	33.3333	1			31.5789	1	74.5404	79.4471	81.9547	47.8571	50.5639	51.0763	26.6833	28.8832	30.8784	79.3187	49.5157	29.803	600	28.7638	-1.71331	27.0505
chr13_65709000			0	chr13:65708901-65709000	RAB5IF	4080	LOC112449331	-4298	SLA2	28720	SLA2	2043	RAB5IF	-3336	TGIF2	12884	{'SLA2'}	{'RAB5IF'}		13_12498	8													74.5404	79.4471	81.9547	47.8571	50.5639	51.0763	26.6833	28.8832	30.8784	79.3187	49.5157	29.803	600	28.7638	-1.71331	27.0505
chr13_65709100	61.4035	45.1613	1	chr13:65709001-65709100	RAB5IF	4180	LOC112449331	-4398	SLA2	28620	SLA2	1943	RAB5IF	-3236	TGIF2	12984	{'SLA2'}	{'RAB5IF'}	16.2422	13_12498	8	50	1	50	1	61.5385	1	63.6364	1	66.6667	1	40	1	74.5404	79.4471	81.9547	47.8571	50.5639	51.0763	26.6833	28.8832	30.8784	79.3187	49.5157	29.803	600	28.7638	-1.71331	27.0505
chr13_65709200			0	chr13:65709101-65709200	RAB5IF	4280	LOC112449331	-4498	SLA2	28520	SLA2	1843	RAB5IF	-3136	TGIF2	13084	{'SLA2'}	{'RAB5IF'}		13_12498	8													74.5404	79.4471	81.9547	47.8571	50.5639	51.0763	26.6833	28.8832	30.8784	79.3187	49.5157	29.803	600	28.7638	-1.71331	27.0505
chr13_65709300	78.1448	44.6448	2	chr13:65709201-65709300	RAB5IF	4380	LOC112449331	-4598	SLA2	28420	SLA2	1743	RAB5IF	-3036	TGIF2	13184	{'SLA2'}	{'RAB5IF'}	33.5	13_12498	8	65.2941	2	45	2	81.25	2	39.4444	2	92.1053	2	50	2	74.5404	79.4471	81.9547	47.8571	50.5639	51.0763	26.6833	28.8832	30.8784	79.3187	49.5157	29.803	600	28.7638	-1.71331	27.0505
chr13_65709400	89.4911	73.9709	4	chr13:65709301-65709400	RAB5IF	4480	LOC112449331	-4698	SLA2	28320	SLA2	1643	RAB5IF	-2936	TGIF2	13284	{'SLA2'}	{'RAB5IF'}	15.5203	13_12498	8	88.75	4	67.8571	4	97.2222	4	65.8415	4	87.0921	4	82.7262	4	74.5404	79.4471	81.9547	47.8571	50.5639	51.0763	26.6833	28.8832	30.8784	79.3187	49.5157	29.803	600	28.7638	-1.71331	27.0505
chr13_65849700	44.7368	88.2353	1	chr13:65849601-65849700	DSN1	-22035	NDRG3	-46150	SOGA1	55987	SOGA1	-19621	DSN1	-38053	SAMHD1	65749		{'SOGA1'}	-43.4985	13_12522	5	53.3333	1			42.8571	1			40	1	81.25	1	55.6331	68.4987	69.0196	86.1111	95.1389	89.8611	-30.478	-26.6402	-20.8415	61.0374	88.4024	-27.365	300	25.6735	-3.96114	21.7123
chr13_65849800	68.9655	85.4839	2	chr13:65849701-65849800	DSN1	-22135	NDRG3	-46250	SOGA1	55887	SOGA1	-19721	DSN1	-38153	SAMHD1	65649		{'SOGA1'}	-16.5184	13_12522	5	69.7861	2	88.8889	2	80	2	94.4444	2	70	2	91.6667	2	55.6331	68.4987	69.0196	86.1111	95.1389	89.8611	-30.478	-26.6402	-20.8415	61.0374	88.4024	-27.365	300	25.6735	-3.96114	21.7123
chr13_65849900	69.4099	91.4881	2	chr13:65849801-65849900	DSN1	-22235	NDRG3	-46350	SOGA1	55787	SOGA1	-19821	DSN1	-38253	SAMHD1	65549		{'SOGA1'}	-22.0782	13_12522	5	43.7799	2	83.3333	2	82.6389	2	95.8333	2	97.0588	2	96.6667	2	55.6331	68.4987	69.0196	86.1111	95.1389	89.8611	-30.478	-26.6402	-20.8415	61.0374	88.4024	-27.365	300	25.6735	-3.96114	21.7123
chr13_67023000	82.493	23.3333	3	chr13:67022901-67023000	TGM2	14025	LOC112449428	-28398	LOC104973875	-71379	TGM2	-20451	LOC112449428	-28505	RPRD1B	55516		{'TGM2'}	59.1597	13_12802	8	94.1176	3		0	92.1296	3	83.3333	1	73.9268	3	20	3	93.6963	88.5592	78.6191	62.5	67.4074	52.6605	31.1963	21.1518	25.9586	87.597	50.4037	37.1933	300	25.7777	-4.10189	21.6758
chr13_67023100	93.75	64.5161	1	chr13:67023001-67023100	TGM2	13925	LOC112449428	-28298	LOC104973875	-71279	TGM2	-20551	LOC112449428	-28405	RPRD1B	55616		{'TGM2'}	29.2339	13_12802	8					88.8889	1	60	1			63.6364	1	93.6963	88.5592	78.6191	62.5	67.4074	52.6605	31.1963	21.1518	25.9586	87.597	50.4037	37.1933	300	25.7777	-4.10189	21.6758
chr13_67023200	86.548	63.3617	4	chr13:67023101-67023200	TGM2	13825	LOC112449428	-28198	LOC104973875	-71179	TGM2	-20651	LOC112449428	-28305	RPRD1B	55716		{'TGM2'}	23.1863	13_12802	8	93.2749	4	62.5	4	84.6591	4	58.8889	4	83.3114	4	74.3452	4	93.6963	88.5592	78.6191	62.5	67.4074	52.6605	31.1963	21.1518	25.9586	87.597	50.4037	37.1933	300	25.7777	-4.10189	21.6758
chr13_67263500	58.7561	94.7092	3	chr13:67263401-67263500	LOC514978	-28519	LBP	48571	LOC112449446	60164	LBP	16222	LOC514978	-53595	LOC100848484	58122		set()	-35.953	13_12880	6	72.0673	3	94.213	3	71.7593	3			4.16667	3	94.6581	3	45.0299	60.377	9.9537	78.9692	96.2963	83.0698	-33.9393	-35.9193	-73.1161	43.3403	82.4547	-39.1144	200	44.6699	-18.0196	26.6503
chr13_67263600	27.9244	70.2002	3	chr13:67263501-67263600	LOC514978	-28419	LBP	48671	LOC112449446	60064	LBP	16322	LOC514978	-53495	LOC100848484	58022		set()	-42.2758	13_12880	6	17.9924	3	63.7255	3	48.9947	3	96.2963	3	15.7407	3	71.4815	3	45.0299	60.377	9.9537	78.9692	96.2963	83.0698	-33.9393	-35.9193	-73.1161	43.3403	82.4547	-39.1144	200	44.6699	-18.0196	26.6503
chr13_68082800	75.3314	89.4697	2	chr13:68082701-68082800	DHX35	343566	LOC112449414	348355	FAM83D	373795	DHX35	274631	LOC112449414	348220	FAM83D	350819		set()	-14.1383	13_13076	7	89.3275	2	94.1176	2	81.6667	2	86.1538	2	40.9722	2	85.7143	2	60.9949	63.8889	57.1982	88.4666	85.5361	90.7738	-27.4717	-21.6472	-33.5756	64.5252	88.1174	-23.5923	500	27.1292	-4.87019	22.259
chr13_68082900	60	75	1	chr13:68082801-68082900	DHX35	343666	LOC112449414	348455	FAM83D	373895	DHX35	274731	LOC112449414	348320	FAM83D	350919		set()	-15	13_13076	7	76.1905	1	86.6667	1	60	1	75	1	50	1			60.9949	63.8889	57.1982	88.4666	85.5361	90.7738	-27.4717	-21.6472	-33.5756	64.5252	88.1174	-23.5923	500	27.1292	-4.87019	22.259
chr13_68083000	44.5946	90	2	chr13:68082901-68083000	DHX35	343766	LOC112449414	348555	FAM83D	373995	DHX35	274831	LOC112449414	348420	FAM83D	351019		set()	-45.4054	13_13076	7	38.4615	2	84.6154	2	50	2	95.4545	2	46.1538	2			60.9949	63.8889	57.1982	88.4666	85.5361	90.7738	-27.4717	-21.6472	-33.5756	64.5252	88.1174	-23.5923	500	27.1292	-4.87019	22.259
chr13_68083100			0	chr13:68083001-68083100	DHX35	343866	LOC112449414	348655	FAM83D	374095	DHX35	274931	LOC112449414	348520	FAM83D	351119		set()		13_13076	7													60.9949	63.8889	57.1982	88.4666	85.5361	90.7738	-27.4717	-21.6472	-33.5756	64.5252	88.1174	-23.5923	500	27.1292	-4.87019	22.259
chr13_68083200	78.1746	98	2	chr13:68083101-68083200	DHX35	343966	LOC112449414	348755	FAM83D	374195	DHX35	275031	LOC112449414	348620	FAM83D	351219		set()	-19.8254	13_13076	7	40	1							91.6667	2	95.8333	2	60.9949	63.8889	57.1982	88.4666	85.5361	90.7738	-27.4717	-21.6472	-33.5756	64.5252	88.1174	-23.5923	500	27.1292	-4.87019	22.259
chr13_68386700	77.0405	55.1724	3	chr13:68386601-68386700	DHX35	647466	LOC112449414	652255	LOC112449334	652549	DHX35	578531	LOC112449334	649827	LOC112449414	652120		set()	21.8681	13_13147	5	78.2609	3	60	3	85.7143	3	61.1111	3	73.6111	3	45.4545	3	82.7714	85.7143	68.3279	60	55.5556	42.9293	22.7714	30.1587	25.3986	76.3052	58.1344	18.1708	300	25.9341	-3.05746	22.8766
chr13_68386800	71.875	50	1	chr13:68386701-68386800	DHX35	647566	LOC112449414	652355	LOC112449334	652449	DHX35	578631	LOC112449334	649727	LOC112449414	652220		set()	21.875	13_13147	5	81.8182	1		0		0	50	1	64.7059	1	33.3333	1	82.7714	85.7143	68.3279	60	55.5556	42.9293	22.7714	30.1587	25.3986	76.3052	58.1344	18.1708	300	25.9341	-3.05746	22.8766
chr13_68386900	80	69.2308	1	chr13:68386801-68386900	DHX35	647666	LOC112449334	652349	LOC112449414	652455	DHX35	578731	LOC112449334	649627	LOC112449414	652320		set()	10.7692	13_13147	5	88.2353	1				0			66.6667	1	50	1	82.7714	85.7143	68.3279	60	55.5556	42.9293	22.7714	30.1587	25.3986	76.3052	58.1344	18.1708	300	25.9341	-3.05746	22.8766
chr13_69900100	46.7742	79.7101	1	chr13:69900001-69900100	ZHX3	-743	LPIN3	-72180	EMILIN3	97098	ZHX3	-72787	PLCG1	77195	LPIN3	-90550	{'ZHX3'}	{'ZHX3'}	-32.936	13_13509	5	50	1	93.9394	1	38.4615	1	70	1	52.6316	1	65.2174	1	61.9792	46.7909	49.1937	93.5455	84.6387	78.1969	-31.5663	-37.8478	-29.0032	52.523	86.3898	-33.8668	300	32.6014	-3.71563	28.8858
chr13_69900200	37.037	88.6905	2	chr13:69900101-69900200	ZHX3	-843	LPIN3	-72080	EMILIN3	96998	ZHX3	-72887	PLCG1	77295	LPIN3	-90450	{'ZHX3'}	{'ZHX3'}	-51.6534	13_13509	5	48.4375	2	95.0305	2	33.6364	2	95.4545	2	22.7273	2	76.9231	2	61.9792	46.7909	49.1937	93.5455	84.6387	78.1969	-31.5663	-37.8478	-29.0032	52.523	86.3898	-33.8668	300	32.6014	-3.71563	28.8858
chr13_69900300	73.7579	90.7688	2	chr13:69900201-69900300	ZHX3	-943	LPIN3	-71980	EMILIN3	96898	ZHX3	-72987	PLCG1	77395	LPIN3	-90350	{'ZHX3'}	{'ZHX3'}	-17.0109	13_13509	5	87.5	2	91.6667	2	68.2749	2	88.4615	2	72.2222	2	92.4501	2	61.9792	46.7909	49.1937	93.5455	84.6387	78.1969	-31.5663	-37.8478	-29.0032	52.523	86.3898	-33.8668	300	32.6014	-3.71563	28.8858
chr13_70178100	39.1892	62.3626	2	chr13:70178001-70178100	CHD6	-4608	LOC112449381	-89097	MIR544B-1	134458	LOC112449381	-97592	MIR544B-1	134373	CHD6	-145046		{'CHD6'}	-23.1734	13_13568	5	36.6667	2	64.7727	2	25	2	45	2	50	2	72.2222	2	40.2083	28.869	38.9327	63.039	64.1667	67.5397	-22.8307	-35.2976	-28.6069	37.2544	62.6526	-25.3982	200	28.4607	-5.09416	23.3665
chr13_70178200	35.3195	62.9425	3	chr13:70178101-70178200	CHD6	-4708	LOC112449381	-88997	MIR544B-1	134558	LOC112449381	-97492	MIR544B-1	134473	CHD6	-145146		{'CHD6'}	-27.623	13_13568	5	43.75	3	61.3054	3	32.7381	3	83.3333	2	27.8655	3	62.8571	3	40.2083	28.869	38.9327	63.039	64.1667	67.5397	-22.8307	-35.2976	-28.6069	37.2544	62.6526	-25.3982	200	28.4607	-5.09416	23.3665
chr13_71686500	71.1837	82.0924	3	chr13:71686401-71686500	PTPRT	166247	LOC104973884	-166500	LOC112449335	244687	LOC104973884	-174828	LOC112449335	229742	LOC112449408	-258070		{'PTPRT'}	-10.9088	13_13940	6	93.3333	3	90.9091	3	93.3333	3	70.3704	3	52.1942	3	93.3333	3	54.0278	60.9524	38.5971	89.899	81.7901	90.7759	-35.8712	-20.8377	-52.1788	38.1365	86.8261	-48.6896	300	33.9128	-12.7984	21.1143
chr13_71686600	7.5	91.1765	1	chr13:71686501-71686600	PTPRT	166147	LOC104973884	-166400	LOC112449335	244587	LOC104973884	-174728	LOC112449335	229642	LOC112449408	-257970		{'PTPRT'}	-83.6765	13_13940	6	18.75	1					87.5	1					54.0278	60.9524	38.5971	89.899	81.7901	90.7759	-35.8712	-20.8377	-52.1788	38.1365	86.8261	-48.6896	300	33.9128	-12.7984	21.1143
chr13_71686700	35.7257	87.2093	2	chr13:71686601-71686700	PTPRT	166047	LOC104973884	-166300	LOC112449335	244487	LOC104973884	-174628	LOC112449335	229542	LOC112449408	-257870		{'PTPRT'}	-51.4836	13_13940	6	50	2	88.8889	2	28.5714	2	87.5	2	25	2	88.2184	2	54.0278	60.9524	38.5971	89.899	81.7901	90.7759	-35.8712	-20.8377	-52.1788	38.1365	86.8261	-48.6896	300	33.9128	-12.7984	21.1143
chr13_71741600	69.7685	88.933	3	chr13:71741501-71741600	PTPRT	111147	LOC104973884	-111400	LOC112449335	189587	LOC104973884	-119728	LOC112449335	174642	LOC112449408	-202970		{'PTPRT'}	-19.1645	13_13954	5	73.9744	3	91.3889	3	72.4868	3	80	3	70.696	3	94.4444	3	40.5405	55.1146	62.0574	73.5185	76.6667	94.4444	-32.978	-21.552	-32.3871	54.1031	83.4715	-29.3684	400	28.4465	-5.25252	23.1939
chr13_71741700	51.5152	81.4815	1	chr13:71741601-71741700	PTPRT	111047	LOC104973884	-111300	LOC112449335	189487	LOC104973884	-119628	LOC112449335	174542	LOC112449408	-202870		{'PTPRT'}	-29.9663	13_13954	5	30	1	62.5	1	42.8571	1	87.5	1	58.3333	1			40.5405	55.1146	62.0574	73.5185	76.6667	94.4444	-32.978	-21.552	-32.3871	54.1031	83.4715	-29.3684	400	28.4465	-5.25252	23.1939
chr13_71741800			0	chr13:71741701-71741800	PTPRT	110947	LOC104973884	-111200	LOC112449335	189387	LOC104973884	-119528	LOC112449335	174442	LOC112449408	-202770		{'PTPRT'}		13_13954	5													40.5405	55.1146	62.0574	73.5185	76.6667	94.4444	-32.978	-21.552	-32.3871	54.1031	83.4715	-29.3684	400	28.4465	-5.25252	23.1939
chr13_71741900	41.0256	80	1	chr13:71741801-71741900	PTPRT	110847	LOC104973884	-111100	LOC112449335	189287	LOC104973884	-119428	LOC112449335	174342	LOC112449408	-202670		{'PTPRT'}	-38.9744	13_13954	5	17.6471	1	66.6667	1	50	1	62.5	1	57.1429	1			40.5405	55.1146	62.0574	73.5185	76.6667	94.4444	-32.978	-21.552	-32.3871	54.1031	83.4715	-29.3684	400	28.4465	-5.25252	23.1939
chr13_71823300	16.9048	49.9405	2	chr13:71823201-71823300	PTPRT	29447	LOC104973884	-29700	LOC112449335	107887	LOC104973884	-38028	LOC112449335	92942	LOC112449408	-121270		{'PTPRT'}	-33.0357	13_13979	8	10	2	48.9899	2	33.3333	1		0	14.5455	2	46.5278	2	18.4524	30.8333	33.4659	42.2264	54.6032	68.6999	-23.7741	-23.7698	-35.234	27.8224	58.0077	-30.1852	400	27.1038	-5.40325	21.7006
chr13_71823400	33.364	63.8095	2	chr13:71823301-71823400	PTPRT	29347	LOC104973884	-29600	LOC112449335	107787	LOC104973884	-37928	LOC112449335	92842	LOC112449408	-121170		{'PTPRT'}	-30.4456	13_13979	8	7.14286	2	43.9394	2	50	2	44.2857	2	50	2	88.141	2	18.4524	30.8333	33.4659	42.2264	54.6032	68.6999	-23.7741	-23.7698	-35.234	27.8224	58.0077	-30.1852	400	27.1038	-5.40325	21.7006
chr13_71823500	24.3311	54.4097	2	chr13:71823401-71823500	PTPRT	29247	LOC104973884	-29500	LOC112449335	107687	LOC104973884	-37828	LOC112449335	92742	LOC112449408	-121070		{'PTPRT'}	-30.0786	13_13979	8	15	2	33.75	2	20	2	60	2	35.2273	2	57.7778	2	18.4524	30.8333	33.4659	42.2264	54.6032	68.6999	-23.7741	-23.7698	-35.234	27.8224	58.0077	-30.1852	400	27.1038	-5.40325	21.7006
chr13_71823600	36.6898	63.871	2	chr13:71823501-71823600	PTPRT	29147	LOC104973884	-29400	LOC112449335	107587	LOC104973884	-37728	LOC112449335	92642	LOC112449408	-120970		{'PTPRT'}	-27.1812	13_13979	8	41.6667	2			20	2	59.5238	2	34.0909	2	82.3529	2	18.4524	30.8333	33.4659	42.2264	54.6032	68.6999	-23.7741	-23.7698	-35.234	27.8224	58.0077	-30.1852	400	27.1038	-5.40325	21.7006
chr13_72457400	69.5476	55.2276	4	chr13:72457301-72457400	TOX2	11786	MIR2284Y-2	-104225	MIR2285U	104312	MIR2285U	104211	MIR2284Y-2	-104303	TOX2	-110354		{'TOX2'}	14.32	13_14132	5	62.2549	4	56.3568	4	72.2222	4	39.2628	4	79.7619	4	65.7055	4	59.6989	61.1111	74.256	38.1784	29.6314	43.9639	21.5205	31.4797	30.2921	65.2616	36.7047	28.5569	200	27.3781	-4.44145	22.9367
chr13_72457500	60.9756	18.1818	1	chr13:72457401-72457500	TOX2	11886	MIR2284Y-2	-104325	MIR2285U	104412	MIR2285U	104311	MIR2284Y-2	-104403	TOX2	-110254		{'TOX2'}	42.7938	13_14132	5	57.1429	1	20	1	50	1	20	1	68.75	1	22.2222	1	59.6989	61.1111	74.256	38.1784	29.6314	43.9639	21.5205	31.4797	30.2921	65.2616	36.7047	28.5569	200	27.3781	-4.44145	22.9367
chr13_73463900	93.5897	70.1872	2	chr13:73463801-73463900	KCNS1	12919	WFDC5	21676	LOC100295842	-34100	STK4	5765	KCNS1	6338	WFDC5	18065		{'STK4'}	23.4026	13_14410	6	97.2222	2	77.381	2			80.3571	2	86.6071	2			91.7929	94.4444	89.1865	64.6825	74.1931	61.9318	27.1104	20.2513	27.2547	93.5643	67.0457	26.5186	300	24.642	-3.26794	21.3741
chr13_73464000	98.2143	82.3785	3	chr13:73463901-73464000	KCNS1	12819	WFDC5	21576	LOC100295842	-34000	STK4	5865	KCNS1	6238	WFDC5	17965		{'STK4'}	15.8357	13_14410	6			83.3333	3	94.4444	3	86.6667	3	97.619	3	87.5	3	91.7929	94.4444	89.1865	64.6825	74.1931	61.9318	27.1104	20.2513	27.2547	93.5643	67.0457	26.5186	300	24.642	-3.26794	21.3741
chr13_73464100	88.8889	48.5714	1	chr13:73464001-73464100	KCNS1	12719	WFDC5	21476	LOC100295842	-33900	STK4	5965	KCNS1	6138	WFDC5	17865		{'STK4'}	40.3175	13_14410	6	86.3636	1	33.3333	1			55.5556	1	83.3333	1	36.3636	1	91.7929	94.4444	89.1865	64.6825	74.1931	61.9318	27.1104	20.2513	27.2547	93.5643	67.0457	26.5186	300	24.642	-3.26794	21.3741
chr13_74370700	69.8333	82.3618	3	chr13:74370601-74370700	WFDC2	9866	LOC112449458	24859	LOC112449397	25069	WFDC2	2723	LOC112449458	24776	LOC112449397	24926		set()	-12.5284	13_14677	8	65.641	3	83.3333	3	60	1	86.9048	3	82.3489	3	89.8386	3	56.2401	44.3056	51.8702	75.4299	80.119	80.4413	-19.1898	-35.8135	-28.5711	53.4426	72.7253	-19.2827	300	26.9783	-6.8053	20.173
chr13_74370800	31.0349	64.9808	4	chr13:74370701-74370800	WFDC2	9966	LOC112449458	24759	LOC112449397	24969	WFDC2	2823	LOC112449458	24676	LOC112449397	24826		set()	-33.9458	13_14677	8	36.4127	4	59.623	4	6.25	2	73.3333	2	27.1078	4	76.4852	4	56.2401	44.3056	51.8702	75.4299	80.119	80.4413	-19.1898	-35.8135	-28.5711	53.4426	72.7253	-19.2827	300	26.9783	-6.8053	20.173
chr13_74370900	59.4595	70.8333	1	chr13:74370801-74370900	WFDC2	10066	LOC112449458	24659	LOC112449397	24869	WFDC2	2923	LOC112449458	24576	LOC112449397	24726		set()	-11.3739	13_14677	8	66.6667	1	83.3333	1	66.6667	1		0	46.1538	1	75	1	56.2401	44.3056	51.8702	75.4299	80.119	80.4413	-19.1898	-35.8135	-28.5711	53.4426	72.7253	-19.2827	300	26.9783	-6.8053	20.173
chr13_75263900	34.4444	45.1972	2	chr13:75263801-75263900	OCSTAMP	-14676	LOC100847115	-31564	LOC101904842	33007	SLC13A3	-8682	OCSTAMP	-20994	LOC101904842	25892		{'SLC13A3'}	-10.7527	13_14966	5	51.1111	2	56.25	2	16.6667	1		0	27.5	2	42.4716	2	52.254	33.6364	36.8154	72.9496	68.0556	61.5889	-20.6956	-34.4192	-24.7736	41.6263	60.0256	-18.3994	300	26.0349	-5.75428	20.2806
chr13_75264000			0	chr13:75263901-75264000	OCSTAMP	-14776	LOC100847115	-31664	LOC101904842	33107	SLC13A3	-8782	OCSTAMP	-21094	LOC101904842	25992		{'SLC13A3'}		13_14966	5													52.254	33.6364	36.8154	72.9496	68.0556	61.5889	-20.6956	-34.4192	-24.7736	41.6263	60.0256	-18.3994	300	26.0349	-5.75428	20.2806
chr13_75264100	48.8081	74.8541	3	chr13:75264001-75264100	OCSTAMP	-14876	LOC100847115	-31764	LOC101904842	33207	SLC13A3	-8882	OCSTAMP	-21194	LOC101904842	26092		{'SLC13A3'}	-26.046	13_14966	5	53.3968	3	89.6491	3	50.6061	3	68.0556	3	46.1307	3	80.7063	3	52.254	33.6364	36.8154	72.9496	68.0556	61.5889	-20.6956	-34.4192	-24.7736	41.6263	60.0256	-18.3994	300	26.0349	-5.75428	20.2806
chr13_75491200	69.6711	40.5405	2	chr13:75491101-75491200	LOC112449430	2320	EYA2	-6512	LOC104973899	102824	LOC112449430	2216	LOC104973899	97423	SLC2A10	111195	{'LOC112449430'}	set()	29.1305	13_15018	7	82.381	2	50	2	78.5714	2	50	2	81.8182	2	34.6154	2	84.3223	85	86.6234	62.7778	40	52.8022	21.5446	45	33.8212	76.5729	56.9634	19.6095	200	32.0071	-9.57914	22.428
chr13_75491300	83.4747	73.3862	5	chr13:75491201-75491300	LOC112449430	2220	EYA2	-6412	LOC104973899	102924	LOC112449430	2116	LOC104973899	97523	SLC2A10	111295	{'LOC112449430'}	set()	10.0885	13_15018	7	86.2637	5	75.5556	5	91.4286	5	30	2	91.4286	5	70.989	5	84.3223	85	86.6234	62.7778	40	52.8022	21.5446	45	33.8212	76.5729	56.9634	19.6095	200	32.0071	-9.57914	22.428
chr13_76319500	86.31	54.5185	4	chr13:76319401-76319500	LOC112449386	-30694	SULF2	-37320	LOC100847661	-47913	LOC112449386	-34898	LOC100847661	-58768	LOC112449341	-77611		set()	31.7914	13_15230	6	92.9545	4	65	4	95	4	60	1	86.4286	4	56.0096	4	88.9773	91.25	87.3052	57.5	50	48.0048	31.4773	41.25	39.3004	86.2377	48.8502	37.3875	200	37.0913	-4.22306	32.8683
chr13_76319600	86.1654	43.1818	2	chr13:76319501-76319600	LOC112449386	-30594	SULF2	-37420	LOC100847661	-47813	LOC112449386	-34798	LOC100847661	-58668	LOC112449341	-77511		set()	42.9836	13_15230	6	85	2	50	2	87.5	2	40	2	88.1818	2	40	2	88.9773	91.25	87.3052	57.5	50	48.0048	31.4773	41.25	39.3004	86.2377	48.8502	37.3875	200	37.0913	-4.22306	32.8683
chr13_76387900	41.4657	90.3724	3	chr13:76387801-76387900	LOC112449341	-6055	LOC100847661	20487	LOC112449386	37706	LOC112449341	-9211	LOC100847661	9632	LOC112449386	33502		set()	-48.9067	13_15257	7	39.0572	3	96.1538	3	16.6667	3	73.0159	3	55.9259	3	91.9732	3	41.7508	10.4167	43.2407	90.2117	79.8115	91.3338	-48.4608	-69.3948	-48.0931	36.1893	84.6654	-48.4761	200	54.4837	-9.9562	44.5275
chr13_76388000	30.9128	78.9583	4	chr13:76387901-76388000	LOC112449341	-5955	LOC100847661	20587	LOC112449386	37806	LOC112449341	-9111	LOC100847661	9732	LOC112449386	33602		set()	-48.0455	13_15257	7	44.4444	4	84.2695	4	4.16667	3	86.6071	4	30.5556	4	90.6944	4	41.7508	10.4167	43.2407	90.2117	79.8115	91.3338	-48.4608	-69.3948	-48.0931	36.1893	84.6654	-48.4761	200	54.4837	-9.9562	44.5275
chr13_78729600	88.6538	66.6667	2	chr13:78729501-78729600	PARD6B	22599	BCAS4	-22840	LOC101907931	-25270	PARD6B	7918	LOC101907931	-48291	LOC104973920	73859		set()	21.9872	13_15963	5	76.9231	2	50	2			78.5714	2	92.5	2	71.0526	2	86.4395	93.9394	92.657	50.6944	51.7857	73.9192	35.745	42.1537	18.7378	90.4842	64.3434	26.1408	200	30.4502	-9.88049	20.5697
chr13_78729700	92.3145	62.0201	3	chr13:78729601-78729700	PARD6B	22699	BCAS4	-22740	LOC101907931	-25370	PARD6B	8018	LOC101907931	-48391	LOC104973920	73759		set()	30.2944	13_15963	5	95.9559	3	51.3889	3	93.9394	3	25	2	92.814	3	76.7857	3	86.4395	93.9394	92.657	50.6944	51.7857	73.9192	35.745	42.1537	18.7378	90.4842	64.3434	26.1408	200	30.4502	-9.88049	20.5697
chr13_79308300	62.5	80.4779	2	chr13:79308201-79308300	NFATC2	76323	LOC112449352	85562	ATP9A	225409	NFATC2	-66646	LOC112449352	67132	ATP9A	125388		{'NFATC2'}	-17.9779	13_16163	8	90.9091	2	83.3333	2			80	1	40.6593	2	88.4199	2	63.5173	44.2163	29.5535	85.7576	80.2273	78.3356	-22.2403	-36.011	-48.782	48.9032	79.6625	-30.7592	400	33.9322	-10.8382	23.094
chr13_79308400	64	78.5714	1	chr13:79308301-79308400	NFATC2	76223	LOC112449352	85662	ATP9A	225309	NFATC2	-66746	LOC112449352	67232	ATP9A	125288		{'NFATC2'}	-14.5714	13_16163	8					16.6667	1	75	1	57.1429	1	72.7273	1	63.5173	44.2163	29.5535	85.7576	80.2273	78.3356	-22.2403	-36.011	-48.782	48.9032	79.6625	-30.7592	400	33.9322	-10.8382	23.094
chr13_79308500	23.0769	85.4167	1	chr13:79308401-79308500	NFATC2	76123	LOC112449352	85762	ATP9A	225209	NFATC2	-66846	LOC112449352	67332	ATP9A	125188		{'NFATC2'}	-62.3397	13_16163	8	30	1			37.5	1	90.9091	1	10.5263	1	76.1905	1	63.5173	44.2163	29.5535	85.7576	80.2273	78.3356	-22.2403	-36.011	-48.782	48.9032	79.6625	-30.7592	400	33.9322	-10.8382	23.094
chr13_79308600	46.0361	74.1839	4	chr13:79308501-79308600	NFATC2	76023	LOC112449352	85862	ATP9A	225109	NFATC2	-66946	LOC112449352	67432	ATP9A	125088		{'NFATC2'}	-28.1479	13_16163	8	69.6429	4	88.1818	4	78.4821	4	75	4	9.88562	4	76.0046	4	63.5173	44.2163	29.5535	85.7576	80.2273	78.3356	-22.2403	-36.011	-48.782	48.9032	79.6625	-30.7592	400	33.9322	-10.8382	23.094
chr13_80067400	28.8889	67.3168	3	chr13:80067301-80067400	LOC101902691	-115245	ZFP64	-185206	SALL4	-483816	LOC101902691	-135820	ZFP64	-219136	SALL4	-499819		set()	-38.4279	13_16382	5	27.7778	3	77.9906	3	33.3333	3	49.1667	3	31.3725	3	72.9167	3	33.3333	41.6667	36.9363	77.5621	62.0833	72.3958	-44.2288	-20.4167	-35.4596	36.6667	71.6007	-34.934	200	31.7547	-9.83309	21.9216
chr13_80067500	44.4444	75.8846	2	chr13:80067401-80067500	LOC101902691	-115345	ZFP64	-185306	SALL4	-483916	LOC101902691	-135920	ZFP64	-219236	SALL4	-499919		set()	-31.4402	13_16382	5	38.8889	2	77.1337	2	50	2	75	2	42.5	2	71.875	2	33.3333	41.6667	36.9363	77.5621	62.0833	72.3958	-44.2288	-20.4167	-35.4596	36.6667	71.6007	-34.934	200	31.7547	-9.83309	21.9216
chr13_81237700	92.9131	73.6212	2	chr13:81237601-81237700	LOC101903404	-20987	LOC104973928	48159	ZNF217	-109986	LOC104973928	37296	LOC101903404	-37950	LOC104973929	82560		set()	19.2919	13_16682	6	91.6667	2	82.4415	2	91.6667	2	86.3636	2	94.881	2	73.9492	2	90.1813	94.7222	95.9912	68.036	70.871	63.7053	22.1452	23.8512	32.2859	93.5205	64.5234	28.9971	300	25.7396	-4.43331	21.3063
chr13_81237800	95.3407	76.2871	3	chr13:81237701-81237800	LOC101903404	-21087	LOC104973928	48259	ZNF217	-110086	LOC104973928	37396	LOC101903404	-38050	LOC104973929	82460		set()	19.0537	13_16682	6	94.6667	3	91.6667	3	97.7778	3	76.2494	3	97.1014	3	89.1667	3	90.1813	94.7222	95.9912	68.036	70.871	63.7053	22.1452	23.8512	32.2859	93.5205	64.5234	28.9971	300	25.7396	-4.43331	21.3063
chr13_81237900	92.3077	43.662	1	chr13:81237801-81237900	LOC101903404	-21187	LOC104973928	48359	ZNF217	-110186	LOC104973928	37496	LOC101903404	-38150	LOC104973929	82360		set()	48.6457	13_16682	6	84.2105	1	30	1			50	1			28	1	90.1813	94.7222	95.9912	68.036	70.871	63.7053	22.1452	23.8512	32.2859	93.5205	64.5234	28.9971	300	25.7396	-4.43331	21.3063
chr13_82117200	72.4138	44.2623	1	chr13:82117101-82117200	LOC101903665	-83609	LOC112449388	-198420	DOK5	223417	DOK5	72672	LOC101903665	-92401	LOC112449388	-198779		set()	28.1515	13_16920	5	80	1	35.7143	1	36.3636	1	41.6667	1	82.1429	1	42.3077	1	86.875	54.1193	88.1868	56.9196	30.8333	63.8205	29.9554	23.286	24.3663	79.9385	59.7292	20.2093	200	25.711	-2.92281	22.7882
chr13_82117300	87.4633	75.1962	4	chr13:82117201-82117300	LOC101903665	-83509	LOC112449388	-198320	DOK5	223517	DOK5	72772	LOC101903665	-92301	LOC112449388	-198679		set()	12.2671	13_16920	5	93.75	4	78.125	4	71.875	4	20	2	94.2308	4	85.3333	4	86.875	54.1193	88.1868	56.9196	30.8333	63.8205	29.9554	23.286	24.3663	79.9385	59.7292	20.2093	200	25.711	-2.92281	22.7882
chr13_82555600	89.478	58.5993	4	chr13:82555501-82555600	LOC112449389	-159495	LOC112449388	239980	LOC101903665	354791	LOC112449389	-160261	LOC112449388	239621	LOC101903665	345999		set()	30.8787	13_17031	5	91.0526	4	51.1905	4	84.8485	4	52.381	4	92.6471	4	61.9928	4	92.7485	84.8485	92.6471	64.0568	51.1905	70.9964	28.6918	33.658	21.6507	92.9533	67.0548	25.8986	200	27.549	-4.9263	22.6227
chr13_82555700	96.4286	75.5102	1	chr13:82555601-82555700	LOC112449389	-159395	LOC112449388	240080	LOC101903665	354891	LOC112449389	-160161	LOC112449388	239721	LOC101903665	346099		set()	20.9184	13_17031	5	94.4444	1	76.9231	1			50	1			80	1	92.7485	84.8485	92.6471	64.0568	51.1905	70.9964	28.6918	33.658	21.6507	92.9533	67.0548	25.8986	200	27.549	-4.9263	22.6227
chr13_82641900	51.8605	21.0393	4	chr13:82641801-82641900	LOC112449389	-73195	LOC112449388	326280	LOC101903665	441091	LOC112449389	-73961	LOC112449388	325921	LOC101903665	432299		set()	30.8211	13_17062	6	66.1928	4	40	4	60	3	28.4615	4	41.8056	4	9.21053	4	58.0964	60	50.9028	20	28.4615	9.21053	38.0964	31.5385	41.6923	44.0877	20.9058	23.1819	300	36.8632	-4.20365	32.6596
chr13_82642000			0	chr13:82641901-82642000	LOC112449389	-73095	LOC112449388	326380	LOC101903665	441191	LOC112449389	-73861	LOC112449388	326021	LOC101903665	432399		set()		13_17062	6													58.0964	60	50.9028	20	28.4615	9.21053	38.0964	31.5385	41.6923	44.0877	20.9058	23.1819	300	36.8632	-4.20365	32.6596
chr13_82642100	36.3148	20.7722	2	chr13:82642001-82642100	LOC112449389	-72995	LOC112449388	326480	LOC101903665	441291	LOC112449389	-73761	LOC112449388	326121	LOC101903665	432499		set()	15.5426	13_17062	6	50	2	0	1		0			60	1			58.0964	60	50.9028	20	28.4615	9.21053	38.0964	31.5385	41.6923	44.0877	20.9058	23.1819	300	36.8632	-4.20365	32.6596
chr13_82777100	83.3174	68.3893	4	chr13:82777001-82777100	LOC112449389	62005	LOC112449388	461480	CBLN4	480847	LOC112449389	61239	LOC112449388	461121	CBLN4	473778		set()	14.9282	13_17090	7	83.364	4	60.989	4	89.2857	4	83.6364	4	80.6985	4	68.8095	4	71.627	84.3915	79.2244	40.4945	58.8312	58.3862	31.1325	25.5604	20.8382	78.7778	53.1238	25.6539	500	25.5004	-4.20741	21.293
chr13_82777200			0	chr13:82777101-82777200	LOC112449389	62105	LOC112449388	461580	CBLN4	480747	LOC112449389	61339	LOC112449388	461221	CBLN4	473678		set()		13_17090	7													71.627	84.3915	79.2244	40.4945	58.8312	58.3862	31.1325	25.5604	20.8382	78.7778	53.1238	25.6539	500	25.5004	-4.20741	21.293
chr13_82777300	77.7778	33.3333	1	chr13:82777201-82777300	LOC112449389	62205	LOC112449388	461680	CBLN4	480647	LOC112449389	61439	LOC112449388	461321	CBLN4	473578		set()	44.4444	13_17090	7	55.5556	1	20	1	91.6667	1	14.2857	1	92.8571	1	71.4286	1	71.627	84.3915	79.2244	40.4945	58.8312	58.3862	31.1325	25.5604	20.8382	78.7778	53.1238	25.6539	500	25.5004	-4.20741	21.293
chr13_82777400			0	chr13:82777301-82777400	LOC112449389	62305	LOC112449388	461780	CBLN4	480547	LOC112449389	61539	LOC112449388	461421	CBLN4	473478		set()		13_17090	7													71.627	84.3915	79.2244	40.4945	58.8312	58.3862	31.1325	25.5604	20.8382	78.7778	53.1238	25.6539	500	25.5004	-4.20741	21.293
chr13_82777500	75.2381	57.649	2	chr13:82777401-82777500	LOC112449389	62405	LOC112449388	461880	CBLN4	480447	LOC112449389	61639	LOC112449388	461521	CBLN4	473378		set()	17.5891	13_17090	7	75.9615	2		0	72.2222	2	78.5714	2	64.1176	2	34.9206	2	71.627	84.3915	79.2244	40.4945	58.8312	58.3862	31.1325	25.5604	20.8382	78.7778	53.1238	25.6539	500	25.5004	-4.20741	21.293
chr13_82923000	54.5818	70.4364	5	chr13:82922901-82923000	LOC112449389	207905	CBLN4	334947	LOC100298309	-516963	LOC112449389	207139	CBLN4	327878	LOC100298309	-534523		set()	-15.8546	13_17143	7	31.507	5	46.707	5	65.2922	5	79.1667	5	66.8836	5	84.0516	5	25.0262	53.2505	53.191	44.9444	75.3472	77.3499	-19.9182	-22.0967	-24.1589	44.1425	66.3355	-22.193	200	21.9896	-1.73148	20.2581
chr13_82923100	33.7032	62.2346	2	chr13:82923001-82923100	LOC112449389	208005	CBLN4	334847	LOC100298309	-516863	LOC112449389	207239	CBLN4	327778	LOC100298309	-534423		set()	-28.5314	13_17143	7	18.5455	2	43.1818	2	41.2088	2	71.5278	2	39.4984	2	70.6481	2	25.0262	53.2505	53.191	44.9444	75.3472	77.3499	-19.9182	-22.0967	-24.1589	44.1425	66.3355	-22.193	200	21.9896	-1.73148	20.2581
chr14_514000	60.7143	95.6522	1	chr14:513901-514000	VPS28	5504	TONSL	17730	SLC39A4	-19917	VPS28	1191	TONSL	6724	CYHR1	21345	{'VPS28'}	set()	-34.9379	14_108	6	44.4444	1							57.1429	1	92.8571	1	71.6756	60	54.7036	93.3761	86.8981	88.6619	-21.7005	-26.8981	-33.9583	65.3939	88.5646	-23.1707	300	27.0632	-5.02345	22.0397
chr14_514100	65.6759	86.4107	3	chr14:514001-514100	VPS28	5604	TONSL	17830	SLC39A4	-19817	VPS28	1291	TONSL	6824	CYHR1	21445	{'VPS28'}	set()	-20.7348	14_108	6	85.6618	3	94.4444	3	66.6667	3	92.1296	3	43.5065	3	84.8933	3	71.6756	60	54.7036	93.3761	86.8981	88.6619	-21.7005	-26.8981	-33.9583	65.3939	88.5646	-23.1707	300	27.0632	-5.02345	22.0397
chr14_514200	69.7917	83.631	2	chr14:514101-514200	VPS28	5704	TONSL	17930	SLC39A4	-19717	VPS28	1391	TONSL	6924	CYHR1	21545	{'VPS28'}	set()	-13.8393	14_108	6	84.9206	2	92.3077	2	53.3333	2	81.6667	2	63.4615	2	88.2353	2	71.6756	60	54.7036	93.3761	86.8981	88.6619	-21.7005	-26.8981	-33.9583	65.3939	88.5646	-23.1707	300	27.0632	-5.02345	22.0397
chr14_2303300	58.3179	84.4857	3	chr14:2303201-2303300	LOC112449593	-78210	LOC112449592	85350	LOC101901918	88588	LOC101901918	80083	LOC112449592	81788	LOC112449593	-82543		set()	-26.1678	14_721	5	77.0833	2	89.9327	3	67.8571	2	86.6667	3	58.2913	3	91.8254	3	66.0417	51.7857	65.8215	86.633	86.6667	93.8294	-20.5913	-34.881	-28.0079	58.6233	87.2429	-28.6196	200	27.1968	-5.83512	21.3617
chr14_2303400	58.9286	90	2	chr14:2303301-2303400	LOC112449593	-78110	LOC112449592	85250	LOC101901918	88688	LOC101901918	80183	LOC112449592	81688	LOC112449593	-82443		set()	-31.0714	14_721	5	55	2	83.3333	2	35.7143	2		0	73.3516	2	95.8333	2	66.0417	51.7857	65.8215	86.633	86.6667	93.8294	-20.5913	-34.881	-28.0079	58.6233	87.2429	-28.6196	200	27.1968	-5.83512	21.3617
chr14_3105000	81.6901	44.2623	1	chr14:3104901-3105000	AGO2	4191	CHRAC1	51397	LOC112449596	-91739	AGO2	-33228	CHRAC1	48151	PTK2	67930		{'AGO2'}	37.4278	14_1036	6	86.3636	1	50	1	46.1538	1	11.1111	1	93.5484	1	61.1111	1	87.22	59.9373	89.716	59.7222	30.4104	68.1262	27.4978	29.5268	21.5898	82.203	54.6414	27.5616	300	25.9769	-3.36679	22.6101
chr14_3105100	81.3492	62.7299	2	chr14:3105001-3105100	AGO2	4291	CHRAC1	51297	LOC112449596	-91839	AGO2	-33128	CHRAC1	48051	PTK2	68030		{'AGO2'}	18.6193	14_1036	6	84.3874	2	62.5	2	43.1818	2	28.1401	2	93.3871	2	87.381	2	87.22	59.9373	89.716	59.7222	30.4104	68.1262	27.4978	29.5268	21.5898	82.203	54.6414	27.5616	300	25.9769	-3.36679	22.6101
chr14_3105200	83.5695	56.9319	3	chr14:3105101-3105200	AGO2	4391	CHRAC1	51197	LOC112449596	-91939	AGO2	-33028	CHRAC1	47951	PTK2	68130		{'AGO2'}	26.6377	14_1036	6	90.9091	3	66.6667	1	90.4762	3	51.9801	3	82.2125	3	55.8864	3	87.22	59.9373	89.716	59.7222	30.4104	68.1262	27.4978	29.5268	21.5898	82.203	54.6414	27.5616	300	25.9769	-3.36679	22.6101
chr14_5122300	88.5714	75	1	chr14:5122201-5122300	LOC112449570	-248965	FAM135B	666032	LOC112449648	848392	LOC112449570	-256434	FAM135B	470427	COL22A1	803101		set()	13.5714	14_1548	6	89.4737	1	83.3333	1	71.4286	1	28.5714	1					77.0955	67.8571	78.6364	43.3333	39.5238	25	33.7622	28.3333	53.6364	75.0229	49.4444	25.5784	300	37.1589	-10.8766	26.2823
chr14_5122400	71.1329	48.3333	2	chr14:5122301-5122400	LOC112449570	-248865	FAM135B	666132	LOC112449648	848492	LOC112449570	-256334	FAM135B	470527	COL22A1	803201		set()	22.7996	14_1548	6	64.0351	2	46.6667	2	64.2857	2	50	2	80	2	50	2	77.0955	67.8571	78.6364	43.3333	39.5238	25	33.7622	28.3333	53.6364	75.0229	49.4444	25.5784	300	37.1589	-10.8766	26.2823
chr14_5122500	65.3643	25	3	chr14:5122401-5122500	LOC112449570	-248765	FAM135B	666232	LOC112449648	848592	LOC112449570	-256234	FAM135B	470627	COL22A1	803301		set()	40.3643	14_1548	6	77.7778	3	0	2		0	40	2	77.2727	3	0	2	77.0955	67.8571	78.6364	43.3333	39.5238	25	33.7622	28.3333	53.6364	75.0229	49.4444	25.5784	300	37.1589	-10.8766	26.2823
chr14_5124200	88.2082	75.518	4	chr14:5124101-5124200	LOC112449570	-247065	FAM135B	667932	LOC112449648	850292	LOC112449570	-254534	FAM135B	472327	COL22A1	805001		set()	12.6902	14_1549	8	98.0769	4	91.6667	4	95	4	90.9091	4	84.6591	4	57.8663	4	84.188	87.0833	83.52	54.3827	54.7475	55.851	29.8053	32.3359	27.6691	85.1666	53.8963	31.2703	300	29.8761	-1.90748	27.9686
chr14_5124300	72.8472	40.017	3	chr14:5124201-5124300	LOC112449570	-246965	FAM135B	668032	LOC112449648	850392	LOC112449570	-254434	FAM135B	472427	COL22A1	805101		set()	32.8302	14_1549	8	69.8718	3	38.1481	3	79.1667	3	33.3333	2	82.381	3	48.1481	3	84.188	87.0833	83.52	54.3827	54.7475	55.851	29.8053	32.3359	27.6691	85.1666	53.8963	31.2703	300	29.8761	-1.90748	27.9686
chr14_5124400	94.4444	46.1538	1	chr14:5124301-5124400	LOC112449570	-246865	FAM135B	668132	LOC112449648	850492	LOC112449570	-254334	FAM135B	472527	COL22A1	805201		set()	48.2906	14_1549	8	84.6154	1	33.3333	1			40	1			61.5385	1	84.188	87.0833	83.52	54.3827	54.7475	55.851	29.8053	32.3359	27.6691	85.1666	53.8963	31.2703	300	29.8761	-1.90748	27.9686
chr14_8708800	88.4615	70.8333	1	chr14:8708701-8708800	KCNQ3	-29127	LRRC6	107135	TMEM71	150210	LRRC6	36130	TMEM71	120653	PHF20L1	-201401		set()	17.6282	14_2366	5	77.7778	1		0	92.8571	1	57.1429	1	95	1			82.5402	82.8869	91.2265	53.1349	53.2937	67.4123	29.4053	29.5933	23.8142	84.6464	64.2353	20.4112	200	27.4674	-2.68106	24.7864
chr14_8708900	80.8313	57.6372	4	chr14:8708801-8708900	KCNQ3	-29027	LRRC6	107235	TMEM71	150310	LRRC6	36230	TMEM71	120753	PHF20L1	-201501		set()	23.1941	14_2366	5	87.3026	4	53.1349	4	72.9167	4	49.4444	4	87.453	4	67.4123	4	82.5402	82.8869	91.2265	53.1349	53.2937	67.4123	29.4053	29.5933	23.8142	84.6464	64.2353	20.4112	200	27.4674	-2.68106	24.7864
chr14_10905300	61.7927	78.8136	3	chr14:10905201-10905300	GSDMC	-90188	LOC112449605	107703	FAM49B	152671	LOC112449605	-65433	GSDMC	-105856	FAM49B	126160		{'LOC112449605'}	-17.0208	14_2830	5	62.5	3	80.058	3	66.6667	3	85.7143	3	58.9744	3	75.9552	3	56.25	54.1667	48.2372	76.2132	77.3268	75.4776	-19.9632	-23.1602	-27.2404	52.9552	74.2578	-21.3027	200	23.2664	-2.9782	20.2882
chr14_10905400	44.1176	69.7021	2	chr14:10905301-10905400	GSDMC	-90288	LOC112449605	107803	FAM49B	152771	LOC112449605	-65333	GSDMC	-105956	FAM49B	126260		{'LOC112449605'}	-25.5845	14_2830	5	50	2	72.3684	2	41.6667	2	68.9394	2	37.5	2	75	2	56.25	54.1667	48.2372	76.2132	77.3268	75.4776	-19.9632	-23.1602	-27.2404	52.9552	74.2578	-21.3027	200	23.2664	-2.9782	20.2882
chr14_15653600	82.6087	96	1	chr14:15653501-15653600	LOC531462	-3603	TMEM65	-21343	TRMT12	-35216	LOC531462	-6859	TRMT12	-37109	RNF139	-60618		set()	-13.3913	14_3669	10												0	56.1023	56.7273	64.2857	93.0549	94.5455	92.3059	-36.9527	-37.8182	-28.0202	62.7697	94.7778	-32.0081	500	33.9578	-4.42893	29.5289
chr14_15653700	46.5517	96.0294	2	chr14:15653601-15653700	LOC531462	-3703	TMEM65	-21243	TRMT12	-35316	LOC531462	-6959	TRMT12	-37209	RNF139	-60718		set()	-49.4777	14_3669	10	40.9091	2	92.3077	2	50	2			50	2	96.875	2	56.1023	56.7273	64.2857	93.0549	94.5455	92.3059	-36.9527	-37.8182	-28.0202	62.7697	94.7778	-32.0081	500	33.9578	-4.42893	29.5289
chr14_15653800	71.9185	90.023	5	chr14:15653701-15653800	LOC531462	-3803	TMEM65	-21143	TRMT12	-35416	LOC531462	-7059	TRMT12	-37309	RNF139	-60818		set()	-18.1044	14_3669	10	77.3977	5	94	5	70.1818	5	94.5455	5	92.8571	4	87.7368	5	56.1023	56.7273	64.2857	93.0549	94.5455	92.3059	-36.9527	-37.8182	-28.0202	62.7697	94.7778	-32.0081	500	33.9578	-4.42893	29.5289
chr14_15653900			0	chr14:15653801-15653900	LOC531462	-3903	TMEM65	-21043	TRMT12	-35516	LOC531462	-7159	TRMT12	-37409	RNF139	-60918		set()		14_3669	10													56.1023	56.7273	64.2857	93.0549	94.5455	92.3059	-36.9527	-37.8182	-28.0202	62.7697	94.7778	-32.0081	500	33.9578	-4.42893	29.5289
chr14_15654000	50	97.0588	2	chr14:15653901-15654000	LOC531462	-4003	TMEM65	-20943	TRMT12	-35616	LOC531462	-7259	TRMT12	-37509	RNF139	-61018		set()	-47.0588	14_3669	10	50	2	92.8571	2	50	2			50	2			56.1023	56.7273	64.2857	93.0549	94.5455	92.3059	-36.9527	-37.8182	-28.0202	62.7697	94.7778	-32.0081	500	33.9578	-4.42893	29.5289
chr14_15953700	56.7068	88.7121	2	chr14:15953601-15953700	FER1L6	59491	LOC101907615	61000	FAM91A1	158844	LOC101907615	32827	FER1L6	-89514	FAM91A1	117930		{'FER1L6'}	-32.0054	14_3735	5	67.8571	2	92.8571	2	56.6667	2	86.6667	2	61.8132	2	91.6667	2	45.119	48.8889	46.889	70.0529	82.3413	69.0657	-24.9339	-33.4524	-22.1767	40.5872	70.8547	-30.2675	300	26.4467	-4.79941	21.6473
chr14_15953800	17.3077	51.8519	1	chr14:15953701-15953800	FER1L6	59391	LOC101907615	61100	FAM91A1	158744	LOC101907615	32927	FER1L6	-89614	FAM91A1	117830		{'FER1L6'}	-34.5442	14_3735	5	20	1	44.4444	1	50	1	80	1	13.6364	1	45.4545	1	45.119	48.8889	46.889	70.0529	82.3413	69.0657	-24.9339	-33.4524	-22.1767	40.5872	70.8547	-30.2675	300	26.4467	-4.79941	21.6473
chr14_15953900	47.7471	72	2	chr14:15953801-15953900	FER1L6	59291	LOC101907615	61200	FAM91A1	158644	LOC101907615	33027	FER1L6	-89714	FAM91A1	117730		{'FER1L6'}	-24.2529	14_3735	5	47.5	2	72.8571	2	40	2	80.3571	2	65.2174	2	70.0758	2	45.119	48.8889	46.889	70.0529	82.3413	69.0657	-24.9339	-33.4524	-22.1767	40.5872	70.8547	-30.2675	300	26.4467	-4.79941	21.6473
chr14_17919500	56.7523	40.3704	3	chr14:17919401-17919500	LOC112449504	8889	LOC522769	21296	HAS2	-173600	LOC112449504	2998	LOC522769	16426	HAS2	-205716		{'LOC112449504'}	16.382	14_4094	9	62.7315	3	50.1684	3	58.3333	3	49.2063	3	50.4274	3	12.963	3	79.2135	62.9609	51.28	56.8036	32.254	12.8395	22.4099	30.707	38.4405	65.0623	36.582	28.4803	300	29.7958	-6.5458	23.25
chr14_17919600	60.6061	44.8276	1	chr14:17919501-17919600	LOC112449504	8789	LOC522769	21396	HAS2	-173500	LOC112449504	2898	LOC522769	16526	HAS2	-205616		{'LOC112449504'}	15.7785	14_4094	9	90.9091	1	81.8182	1	42.8571	1	33.3333	1	30	1	16.6667	1	79.2135	62.9609	51.28	56.8036	32.254	12.8395	22.4099	30.707	38.4405	65.0623	36.582	28.4803	300	29.7958	-6.5458	23.25
chr14_17919700	77.8285	24.548	5	chr14:17919601-17919700	LOC112449504	8689	LOC522769	21496	HAS2	-173400	LOC112449504	2798	LOC522769	16626	HAS2	-205516		{'LOC112449504'}	53.2805	14_4094	9	84	5	38.4242	5	87.6923	5	14.2222	5	73.4127	5	8.88889	5	79.2135	62.9609	51.28	56.8036	32.254	12.8395	22.4099	30.707	38.4405	65.0623	36.582	28.4803	300	29.7958	-6.5458	23.25
chr14_18677300	60.9091	81.9121	2	chr14:18677201-18677300	LOC529047	-308237	LOC100297500	351678	LOC112449505	405755	LOC529047	-314441	LOC100297500	345277	LOC112449505	390293		set()	-21.0031	14_4204	6	71.1538	2	88	2	52.5	2	71.8182	2	43.75	2	71.4286	2	50.7217	45.8224	31.0119	80.3137	74.0043	66.3095	-29.592	-28.1819	-35.2976	46.583	70.0036	-23.4207	400	30.8766	-3.07636	27.8003
chr14_18677400	25	54.8387	1	chr14:18677301-18677400	LOC529047	-308137	LOC100297500	351578	LOC112449505	405655	LOC529047	-314341	LOC100297500	345177	LOC112449505	390193		set()	-29.8387	14_4204	6	25	1	52.9412	1	29.4118	1			14.2857	1	87.5	1	50.7217	45.8224	31.0119	80.3137	74.0043	66.3095	-29.592	-28.1819	-35.2976	46.583	70.0036	-23.4207	400	30.8766	-3.07636	27.8003
chr14_18677500			0	chr14:18677401-18677500	LOC529047	-308037	LOC100297500	351478	LOC112449505	405555	LOC529047	-314241	LOC100297500	345077	LOC112449505	390093		set()		14_4204	6													50.7217	45.8224	31.0119	80.3137	74.0043	66.3095	-29.592	-28.1819	-35.2976	46.583	70.0036	-23.4207	400	30.8766	-3.07636	27.8003
chr14_18677600	53.8399	73.2601	3	chr14:18677501-18677600	LOC529047	-307937	LOC100297500	351378	LOC112449505	405455	LOC529047	-314141	LOC100297500	344977	LOC112449505	389993		set()	-19.4202	14_4204	6	56.0112	3	100	2	55.5556	3	76.1905	3	35	2	40	1	50.7217	45.8224	31.0119	80.3137	74.0043	66.3095	-29.592	-28.1819	-35.2976	46.583	70.0036	-23.4207	400	30.8766	-3.07636	27.8003
chr14_19544300	96.8498	69.5421	4	chr14:19544201-19544300	PRKDC	4943	MCM4	-6854	UBE2V2	-48764	MCM4	-18917	UBE2V2	-68595	PRKDC	-119704		{'PRKDC'}	27.3077	14_4367	6	94.5906	4	100	3	97.3684	4	92.5926	3	98.8095	4	96.4696	3	94.8548	97.3684	96.8069	66.6667	66.2963	72.4284	28.1882	31.0721	24.3786	96.0789	57.1115	38.9674	200	27.7427	-2.74133	25.0014
chr14_19544400	95.3079	44.6809	2	chr14:19544301-19544400	PRKDC	4843	MCM4	-6754	UBE2V2	-48664	MCM4	-18817	UBE2V2	-68495	PRKDC	-119804		{'PRKDC'}	50.6271	14_4367	6	95.119	2	33.3333	2			40	2	94.8043	2	48.3871	2	94.8548	97.3684	96.8069	66.6667	66.2963	72.4284	28.1882	31.0721	24.3786	96.0789	57.1115	38.9674	200	27.7427	-2.74133	25.0014
chr14_19642000	75.4129	90.0327	2	chr14:19641901-19642000	LOC112449506	-40050	UBE2V2	48933	MCM4	90136	UBE2V2	25701	LOC112449506	-45299	MCM4	78783		set()	-14.6198	14_4389	5	73.6607	2		0	64.2857	2	87.5	2	85.2941	2	94.4444	2	66.4265	54.2552	60.1256	88.3838	79.2279	80.259	-21.9573	-24.9728	-20.1334	59.1635	80.7435	-21.58	500	22.2666	-1.99553	20.2711
chr14_19642100			0	chr14:19642001-19642100	LOC112449506	-39950	UBE2V2	49033	MCM4	90236	UBE2V2	25801	LOC112449506	-45199	MCM4	78883		set()		14_4389	5													66.4265	54.2552	60.1256	88.3838	79.2279	80.259	-21.9573	-24.9728	-20.1334	59.1635	80.7435	-21.58	500	22.2666	-1.99553	20.2711
chr14_19642200	44.1176	80	1	chr14:19642101-19642200	LOC112449506	-39850	UBE2V2	49133	MCM4	90336	UBE2V2	25901	LOC112449506	-45099	MCM4	78983		set()	-35.8824	14_4389	5	54.1667	1	90.9091	1	53.8462	1	76.4706	1	33.3333	1	76.6667	1	66.4265	54.2552	60.1256	88.3838	79.2279	80.259	-21.9573	-24.9728	-20.1334	59.1635	80.7435	-21.58	500	22.2666	-1.99553	20.2711
chr14_19642300	67.1233	77.9412	1	chr14:19642201-19642300	LOC112449506	-39750	UBE2V2	49233	MCM4	90436	UBE2V2	26001	LOC112449506	-44999	MCM4	79083		set()	-10.8179	14_4389	5	83.3333	1	90.9091	1	60	1	64.7059	1	68.75	1	84.2105	1	66.4265	54.2552	60.1256	88.3838	79.2279	80.259	-21.9573	-24.9728	-20.1334	59.1635	80.7435	-21.58	500	22.2666	-1.99553	20.2711
chr14_19642400	50	75	1	chr14:19642301-19642400	LOC112449506	-39650	UBE2V2	49333	MCM4	90536	UBE2V2	26101	LOC112449506	-44899	MCM4	79183		set()	-25	14_4389	5	54.5455	1	83.3333	1	38.8889	1	88.2353	1	53.125	1	65.7143	1	66.4265	54.2552	60.1256	88.3838	79.2279	80.259	-21.9573	-24.9728	-20.1334	59.1635	80.7435	-21.58	500	22.2666	-1.99553	20.2711
chr14_21358000	70.629	83.0455	2	chr14:21357901-21358000	ALKAL1	102626	ST18	-109041	RB1CC1	164084	ALKAL1	90157	RB1CC1	134811	LOC112449553	-174930		set()	-12.4165	14_4747	5	76.3258	2	89.6522	2	80.0395	2	81.25	2	64.7619	2	89.5833	2	65.901	50.734	52.2055	89.7742	87.2917	76.8429	-23.8732	-36.5576	-24.6374	57.0631	81.4176	-24.3546	300	27.8075	-5.80774	21.9997
chr14_21358100			0	chr14:21358001-21358100	ALKAL1	102526	ST18	-109141	RB1CC1	163984	ALKAL1	90057	RB1CC1	134711	LOC112449553	-174830		set()		14_4747	5													65.901	50.734	52.2055	89.7742	87.2917	76.8429	-23.8732	-36.5576	-24.6374	57.0631	81.4176	-24.3546	300	27.8075	-5.80774	21.9997
chr14_21358200	43.4972	79.7898	3	chr14:21358101-21358200	ALKAL1	102426	ST18	-109241	RB1CC1	163884	ALKAL1	89957	RB1CC1	134611	LOC112449553	-174730		set()	-36.2927	14_4747	5	55.4762	3	89.8962	3	21.4286	3	93.3333	3	39.6491	3	64.1026	3	65.901	50.734	52.2055	89.7742	87.2917	76.8429	-23.8732	-36.5576	-24.6374	57.0631	81.4176	-24.3546	300	27.8075	-5.80774	21.9997
chr14_21591000	51.1585	82.4134	3	chr14:21590901-21591000	LOC112449643	-8106	NPBWR1	-17254	LOC104974017	57990	LOC112449643	-8213	NPBWR1	-18250	LOC104974017	37393		set()	-31.2549	14_4801	5	81.25	2	93.3333	3	59.0909	2	76.2963	3	81.25	2	86.2281	3	65.625	48.7762	62.8472	86.6761	77.8803	85.5998	-21.0511	-29.1041	-22.7526	46.547	78.785	-32.2379	300	24.0669	-3.46548	20.6014
chr14_21591100			0	chr14:21591001-21591100	LOC112449643	-8006	NPBWR1	-17154	LOC104974017	58090	LOC112449643	-8113	NPBWR1	-18150	LOC104974017	37493		set()		14_4801	5													65.625	48.7762	62.8472	86.6761	77.8803	85.5998	-21.0511	-29.1041	-22.7526	46.547	78.785	-32.2379	300	24.0669	-3.46548	20.6014
chr14_21591200	41.9355	75.1565	2	chr14:21591101-21591200	LOC112449643	-7906	NPBWR1	-17054	LOC104974017	58190	LOC112449643	-8013	NPBWR1	-18050	LOC104974017	37593		set()	-33.221	14_4801	5	50	2	80.0189	2	38.4615	2	79.4643	2	44.4444	2	84.9715	2	65.625	48.7762	62.8472	86.6761	77.8803	85.5998	-21.0511	-29.1041	-22.7526	46.547	78.785	-32.2379	300	24.0669	-3.46548	20.6014
chr14_21987700	65.6322	82.6159	4	chr14:21987601-21987700	TCEA1	2250	LYPLA1	23295	MRPL15	-23536	LYPLA1	5689	TCEA1	-25831	RGS20	32207	{'TCEA1'}	{'TCEA1'}	-16.9837	14_4879	5	83.6522	4	93.75	4	82.7381	4	97.5	4	30.3922	4	66.6667	4	51.8261	73.1872	24.0196	83.5417	93.1944	61.9048	-31.7156	-20.0072	-37.8852	49.7804	75.8318	-26.0514	200	28.8609	-7.41448	21.4464
chr14_21987800	33.9286	69.0476	1	chr14:21987701-21987800	TCEA1	2150	LYPLA1	23195	MRPL15	-23436	LYPLA1	5589	TCEA1	-25931	RGS20	32307	{'TCEA1'}	{'TCEA1'}	-35.119	14_4879	5	20	1	73.3333	1	63.6364	1	88.8889	1	17.6471	1	57.1429	1	51.8261	73.1872	24.0196	83.5417	93.1944	61.9048	-31.7156	-20.0072	-37.8852	49.7804	75.8318	-26.0514	200	28.8609	-7.41448	21.4464
chr14_22381900	81.7639	61.0473	2	chr14:22381801-22381900	RP1	46454	SOX17	151975	XKR4	-258419	RP1	37288	SOX17	150174	LOC101906669	-324342		set()	20.7167	14_4981	5	86.7424	2	87.5	2	84.5238	2	52.5	2			71.3636	2	84.7877	83.9286	83.3333	64.5833	55.4167	57.7331	20.2044	28.5119	25.6002	80.7006	55.5401	25.1605	200	24.5229	-3.44171	21.0812
chr14_22382000	79.6372	50.0329	3	chr14:22381901-22382000	RP1	46554	SOX17	152075	XKR4	-258319	RP1	37388	SOX17	150274	LOC101906669	-324442		set()	29.6043	14_4981	5	82.833	3	41.6667	3	83.3333	3	58.3333	3	83.3333	3	44.1026	3	84.7877	83.9286	83.3333	64.5833	55.4167	57.7331	20.2044	28.5119	25.6002	80.7006	55.5401	25.1605	200	24.5229	-3.44171	21.0812
chr14_24820700	71.6049	84.3137	1	chr14:24820601-24820700	NSMAF	10415	SDCBP	75233	LOC107133116	-85507	NSMAF	-55984	SDCBP	56509	LOC112449508	-109184		{'NSMAF'}	-12.7088	14_5390	7	81.4815	1	95.4545	1	72.7273	1	83.3333	1	38.4615	1	70	1	57.9032	56.8953	24.087	80.8411	81.5181	58.0638	-22.9379	-24.6228	-33.9768	44.1465	69.2314	-25.0848	600	26.7726	-4.85563	21.917
chr14_24820800	38.5542	96.1538	1	chr14:24820701-24820800	NSMAF	10315	SDCBP	75333	LOC107133116	-85407	NSMAF	-56084	SDCBP	56609	LOC112449508	-109284		{'NSMAF'}	-57.5996	14_5390	7	39.2857	1			45.4545	1			30.7692	1	81.8182	1	57.9032	56.8953	24.087	80.8411	81.5181	58.0638	-22.9379	-24.6228	-33.9768	44.1465	69.2314	-25.0848	600	26.7726	-4.85563	21.917
chr14_24820900	45.0764	64.0553	3	chr14:24820801-24820900	NSMAF	10215	SDCBP	75433	LOC107133116	-85307	NSMAF	-56184	SDCBP	56709	LOC112449508	-109384		{'NSMAF'}	-18.9788	14_5390	7	58.3591	3	89.9259	3	53.1496	3	83.4432	3	3.0303	3	23.2943	3	57.9032	56.8953	24.087	80.8411	81.5181	58.0638	-22.9379	-24.6228	-33.9768	44.1465	69.2314	-25.0848	600	26.7726	-4.85563	21.917
chr14_24821000			0	chr14:24820901-24821000	NSMAF	10115	SDCBP	75533	LOC107133116	-85207	NSMAF	-56284	SDCBP	56809	LOC112449508	-109484		{'NSMAF'}		14_5390	7													57.9032	56.8953	24.087	80.8411	81.5181	58.0638	-22.9379	-24.6228	-33.9768	44.1465	69.2314	-25.0848	600	26.7726	-4.85563	21.917
chr14_24821100	54.386	79.4118	1	chr14:24821001-24821100	NSMAF	10015	SDCBP	75633	LOC107133116	-85107	NSMAF	-56384	SDCBP	56909	LOC112449508	-109584		{'NSMAF'}	-25.0258	14_5390	7	81.8182	1			56.25	1	77.7778	1			57.1429	1	57.9032	56.8953	24.087	80.8411	81.5181	58.0638	-22.9379	-24.6228	-33.9768	44.1465	69.2314	-25.0848	600	26.7726	-4.85563	21.917
chr14_24821200	11.1111	22.2222	1	chr14:24821101-24821200	NSMAF	9915	SDCBP	75733	LOC107133116	-85007	NSMAF	-56484	SDCBP	57009	LOC112449508	-109684		{'NSMAF'}	-11.1111	14_5390	7	28.5714	1	57.1429	1									57.9032	56.8953	24.087	80.8411	81.5181	58.0638	-22.9379	-24.6228	-33.9768	44.1465	69.2314	-25.0848	600	26.7726	-4.85563	21.917
chr14_26309100	98.0532	87.68	5	chr14:26309001-26309100	CHD7	11078	LOC112449510	-13024	LOC107133117	-22861	LOC112449510	-20270	LOC107133117	-27069	RAB2A	55720		{'CHD7'}	10.3732	14_5625	7	96.25	5	87.1111	5	98.9474	5	89.5833	5	99.3103	5	92	5	92.822	95.0094	97.9885	68.5556	67.8686	70.0741	24.2664	27.1408	27.9144	94.7604	64.5947	30.1657	200	26.3928	-1.56945	24.8234
chr14_26309200	91.4676	41.5094	2	chr14:26309101-26309200	CHD7	11178	LOC112449510	-13124	LOC107133117	-22961	LOC112449510	-20370	LOC107133117	-27169	RAB2A	55820		{'CHD7'}	49.9582	14_5625	7	89.3939	2	50	2	91.0714	2	46.1538	1	96.6667	2	48.1481	2	92.822	95.0094	97.9885	68.5556	67.8686	70.0741	24.2664	27.1408	27.9144	94.7604	64.5947	30.1657	200	26.3928	-1.56945	24.8234
chr14_26312600	91.1497	42.0455	2	chr14:26312501-26312600	CHD7	-9254	LOC112449510	-16524	LOC107133117	-26361	LOC112449510	-23770	LOC107133117	-30569	RAB2A	59220		{'CHD7'}	49.1043	14_5627	10	95.2381	2	35.7143	2	91.6667	2	45	2	84.7368	2	47.5	2	92.6822	91.4084	89.582	55.3571	62.279	63.6905	37.3251	29.1294	25.8916	92.0799	61.0983	30.9816	200	30.4203	-4.81176	25.6085
chr14_26312700	93.0101	80.1511	8	chr14:26312601-26312700	CHD7	-9154	LOC112449510	-16624	LOC107133117	-26461	LOC112449510	-23870	LOC107133117	-30669	RAB2A	59320		{'CHD7'}	12.859	14_5627	10	90.1263	8	75	4	91.1502	8	79.5581	8	94.4272	8	79.881	8	92.6822	91.4084	89.582	55.3571	62.279	63.6905	37.3251	29.1294	25.8916	92.0799	61.0983	30.9816	200	30.4203	-4.81176	25.6085
chr14_26341200	81.4207	62.9198	4	chr14:26341101-26341200	CHD7	19346	LOC112449510	-45124	LOC107133117	-54961	LOC112449510	-52370	LOC107133117	-59169	RAB2A	87820		{'CHD7'}	18.5009	14_5642	7	91.7702	4	72.1405	4	93.3333	4	56.8452	4	69.6386	4	58.4077	4	93.9243	90.1515	80.16	51.5465	43.7004	38.853	42.3779	46.4511	41.307	85.4168	44.5318	40.8851	200	43.3231	-2.2161	41.107
chr14_26341300	89.413	26.1438	3	chr14:26341201-26341300	CHD7	19446	LOC112449510	-45224	LOC107133117	-55061	LOC112449510	-52470	LOC107133117	-59269	RAB2A	87920		{'CHD7'}	63.2692	14_5642	7	96.0784	3	30.9524	3	86.9697	3	30.5556	3	90.6814	3	19.2982	3	93.9243	90.1515	80.16	51.5465	43.7004	38.853	42.3779	46.4511	41.307	85.4168	44.5318	40.8851	200	43.3231	-2.2161	41.107
chr14_26388700	43.024	71.5724	3	chr14:26388601-26388700	CHD7	66846	LOC112449510	-92624	LOC107133117	-102461	CHD7	-98918	LOC112449510	-99870	LOC107133117	-106669		{'CHD7'}	-28.5485	14_5652	5	46.6667	3	91.6667	3	30.5556	3	79.3651	3	60	3	61.8182	3	40	30.2778	52.9167	87.5	86.9048	79.5933	-47.5	-56.627	-26.6766	40.262	82.4492	-42.1872	200	41.5543	-12.5341	29.0202
chr14_26388800	37.5	93.3259	2	chr14:26388701-26388800	CHD7	66946	LOC112449510	-92724	LOC107133117	-102561	CHD7	-98818	LOC112449510	-99970	LOC107133117	-106769		{'CHD7'}	-55.8259	14_5652	5	33.3333	2	83.3333	2	30	2	94.4444	2	45.8333	2	97.3684	2	40	30.2778	52.9167	87.5	86.9048	79.5933	-47.5	-56.627	-26.6766	40.262	82.4492	-42.1872	200	41.5543	-12.5341	29.0202
chr14_27822700	93.2967	43.0556	2	chr14:27822601-27822700	GGH	247675	TTPA	281813	YTHDF3	-318385	NKAIN3	-177799	GGH	224764	TTPA	251978		{'NKAIN3'}	50.2411	14_5938	7	91.6092	2	46.4286	2	98.5714	2	50	2	75	2	30	2	91.8046	96.6028	85.1471	43.4504	40.7143	39.2857	48.3542	55.8885	45.8613	92.5702	40.6181	51.9521	200	49.858	-4.26255	45.5954
chr14_27822800	91.8437	38.1807	5	chr14:27822701-27822800	GGH	247575	TTPA	281713	YTHDF3	-318285	NKAIN3	-177699	GGH	224664	TTPA	251878		{'NKAIN3'}	53.663	14_5938	7	92	5	40.4722	5	94.6341	5	31.4286	5	95.2941	5	48.5714	5	91.8046	96.6028	85.1471	43.4504	40.7143	39.2857	48.3542	55.8885	45.8613	92.5702	40.6181	51.9521	200	49.858	-4.26255	45.5954
chr14_28576700	63.8298	50	1	chr14:28576601-28576700	LOC112449575	211108	LOC101907975	-214911	YTHDF3	433355	LOC112449575	191717	LOC101907975	-223262	YTHDF3	402129		set()	13.8298	14_6069	5	70.8333	1	60	1	66.6667	1	38.4615	1	50	1	50	1	84.5096	79.1667	77.2487	60.5128	57.326	54.6958	23.9967	21.8407	22.5529	81.3056	62.4888	18.8168	300	22.7793	-0.896951	21.8823
chr14_28576800	91.8519	60.8707	3	chr14:28576701-28576800	LOC112449575	211208	LOC101907975	-215011	YTHDF3	433455	LOC112449575	191817	LOC101907975	-223362	YTHDF3	402229		set()	30.9811	14_6069	5	98.4848	3	60	3	91.6667	3	64.2857	3	88.8889	3	59.3915	3	84.5096	79.1667	77.2487	60.5128	57.326	54.6958	23.9967	21.8407	22.5529	81.3056	62.4888	18.8168	300	22.7793	-0.896951	21.8823
chr14_28576900	88.2353	76.5957	1	chr14:28576801-28576900	LOC112449575	211308	LOC101907975	-215111	YTHDF3	433555	LOC112449575	191917	LOC101907975	-223462	YTHDF3	402329		set()	11.6395	14_6069	5	84.2105	1	61.5385	1			69.2308	1	92.8571	1			84.5096	79.1667	77.2487	60.5128	57.326	54.6958	23.9967	21.8407	22.5529	81.3056	62.4888	18.8168	300	22.7793	-0.896951	21.8823
chr14_30229600	92.3077	78.9474	1	chr14:30229501-30229600	LOC112449576	-5215	PDE7A	-17646	LOC112449664	-88182	LOC112449576	-7775	LOC112449664	-88314	LOC104974036	-102835		set()	13.3603	14_6351	10	94.4444	1	83.3333	1	92.3077	1	80	1	87.5	1	88.8889	1	71.0718	75.673	71.526	49.502	51.9524	51.6111	21.5697	23.7206	19.9149	71.2752	47.1821	24.093	700	21.6795	-1.55809	20.1214
chr14_30229700			0	chr14:30229601-30229700	LOC112449576	-5115	PDE7A	-17746	LOC112449664	-88282	LOC112449576	-7675	LOC112449664	-88414	LOC104974036	-102735		set()		14_6351	10													71.0718	75.673	71.526	49.502	51.9524	51.6111	21.5697	23.7206	19.9149	71.2752	47.1821	24.093	700	21.6795	-1.55809	20.1214
chr14_30229800	57.8526	44.186	2	chr14:30229701-30229800	LOC112449576	-5015	PDE7A	-17846	LOC112449664	-88382	LOC112449576	-7575	LOC112449664	-88514	LOC104974036	-102635		set()	13.6665	14_6351	10	66.3603	2	45.6522	2	57.9861	2	33.3333	2	50	2	50	2	71.0718	75.673	71.526	49.502	51.9524	51.6111	21.5697	23.7206	19.9149	71.2752	47.1821	24.093	700	21.6795	-1.55809	20.1214
chr14_30229900	50.7075	28.7879	3	chr14:30229801-30229900	LOC112449576	-4915	PDE7A	-17946	LOC112449664	-88482	LOC112449576	-7475	LOC112449664	-88614	LOC104974036	-102535		set()	21.9196	14_6351	10	51.1017	3	28.3333	3	61.3054	3	33.3333	3	47.0238	3	33.3333	3	71.0718	75.673	71.526	49.502	51.9524	51.6111	21.5697	23.7206	19.9149	71.2752	47.1821	24.093	700	21.6795	-1.55809	20.1214
chr14_30230000	83.9713	38.0435	2	chr14:30229901-30230000	LOC112449576	-4815	PDE7A	-18046	LOC112449664	-88582	LOC112449576	-7375	LOC112449664	-88714	LOC104974036	-102435		set()	45.9278	14_6351	10	78.5714	2	44.7368	2	88.1944	2	66.6667	1	95.8333	2	40	2	71.0718	75.673	71.526	49.502	51.9524	51.6111	21.5697	23.7206	19.9149	71.2752	47.1821	24.093	700	21.6795	-1.55809	20.1214
chr14_30230100			0	chr14:30230001-30230100	LOC112449576	-4715	PDE7A	-18146	LOC112449664	-88682	LOC112449576	-7275	LOC112449664	-88814	LOC104974036	-102335		set()		14_6351	10													71.0718	75.673	71.526	49.502	51.9524	51.6111	21.5697	23.7206	19.9149	71.2752	47.1821	24.093	700	21.6795	-1.55809	20.1214
chr14_30230200	71.5368	45.9459	2	chr14:30230101-30230200	LOC112449576	-4615	PDE7A	-18246	LOC112449664	-88782	LOC112449576	-7175	LOC112449664	-88914	LOC104974036	-102235		set()	25.5909	14_6351	10	64.881	2	45.4545	2	78.5714	2	46.4286	2	77.2727	2	45.8333	2	71.0718	75.673	71.526	49.502	51.9524	51.6111	21.5697	23.7206	19.9149	71.2752	47.1821	24.093	700	21.6795	-1.55809	20.1214
chr14_40186600	62.1352	95.0384	3	chr14:40186501-40186600	PEX2	4797	LOC101904449	322342	LOC104974057	-335259	PEX2	-10547	ZFHX4	135191	LOC101904449	321831		{'PEX2'}	-32.9033	14_7805	9	62.963	3	93.2456	3	50	2			59.7375	3	94.6394	3	70.2452	56.1508	69.5116	91.3979	92.0635	93.7086	-21.1527	-35.9127	-24.197	68.9608	92.7122	-23.7514	200	26.3912	-6.36294	20.0282
chr14_40186700	75.7864	90.386	6	chr14:40186601-40186700	PEX2	4697	LOC101904449	322242	LOC104974057	-335359	PEX2	-10647	ZFHX4	135291	LOC101904449	321731		{'PEX2'}	-14.5996	14_7805	9	77.5275	6	89.5503	6	62.3016	6	92.0635	6	79.2857	6	92.7778	6	70.2452	56.1508	69.5116	91.3979	92.0635	93.7086	-21.1527	-35.9127	-24.197	68.9608	92.7122	-23.7514	200	26.3912	-6.36294	20.0282
chr14_41530400	71.5109	83.9327	3	chr14:41530301-41530400	LOC511937	-53660	LOC112449662	73150	PKIA	-190619	LOC511937	-54907	LOC112449662	73047	PKIA	-290539		set()	-12.4217	14_7999	7	84.4444	3	92.963	3	52.9915	3	79.1667	3	77.2487	3	95.2381	3	58.1724	49.3403	42.4162	87.3728	80.5014	79.1098	-29.2004	-31.1611	-36.6936	49.4912	78.9165	-29.4254	400	32.2006	-3.17281	29.0278
chr14_41530500	57.7741	81.4286	2	chr14:41530401-41530500	LOC511937	-53560	LOC112449662	73050	PKIA	-190519	LOC511937	-54807	LOC112449662	72947	PKIA	-290439		set()	-23.6544	14_7999	7	75.9191	2	97.619	2	71.4286	2	90.9091	2	25	2	72.3776	2	58.1724	49.3403	42.4162	87.3728	80.5014	79.1098	-29.2004	-31.1611	-36.6936	49.4912	78.9165	-29.4254	400	32.2006	-3.17281	29.0278
chr14_41530600	26.087	62.5	1	chr14:41530501-41530600	LOC511937	-53460	LOC112449662	72950	PKIA	-190419	LOC511937	-54707	LOC112449662	72847	PKIA	-290339		set()	-36.413	14_7999	7	36.8421	1	68	1	20	1		0	25	1	58.8235	1	58.1724	49.3403	42.4162	87.3728	80.5014	79.1098	-29.2004	-31.1611	-36.6936	49.4912	78.9165	-29.4254	400	32.2006	-3.17281	29.0278
chr14_41530700	42.5926	87.8049	1	chr14:41530601-41530700	LOC511937	-53360	LOC112449662	72850	PKIA	-190319	LOC511937	-54607	LOC112449662	72747	PKIA	-290239		set()	-45.2123	14_7999	7	35.4839	1	90.9091	1	52.9412	1	71.4286	1			90	1	58.1724	49.3403	42.4162	87.3728	80.5014	79.1098	-29.2004	-31.1611	-36.6936	49.4912	78.9165	-29.4254	400	32.2006	-3.17281	29.0278
chr14_41535500	53.15	83.3333	2	chr14:41535401-41535500	LOC511937	-48560	LOC112449662	68050	PKIA	-185519	LOC511937	-49807	LOC112449662	67947	PKIA	-285439		set()	-30.1834	14_8002	6	73.9348	2	96.4286	2	50	2	77.7473	2	31.6667	2	60	2	59.9758	51.5432	44.0135	86.2332	76.1563	72.5794	-26.2574	-24.613	-28.5658	51.5432	80.2237	-28.6805	400	26.4294	-1.62129	24.8081
chr14_41535600			0	chr14:41535501-41535600	LOC511937	-48460	LOC112449662	67950	PKIA	-185419	LOC511937	-49707	LOC112449662	67847	PKIA	-285339		set()		14_8002	6													59.9758	51.5432	44.0135	86.2332	76.1563	72.5794	-26.2574	-24.613	-28.5658	51.5432	80.2237	-28.6805	400	26.4294	-1.62129	24.8081
chr14_41535700	52.5	71.7949	1	chr14:41535601-41535700	LOC511937	-48360	LOC112449662	67850	PKIA	-185319	LOC511937	-49607	LOC112449662	67747	PKIA	-285239		set()	-19.2949	14_8002	6	59.0909	1	76.9231	1	44.4444	1	71.4286	1	44.4444	1	62.5	1	59.9758	51.5432	44.0135	86.2332	76.1563	72.5794	-26.2574	-24.613	-28.5658	51.5432	80.2237	-28.6805	400	26.4294	-1.62129	24.8081
chr14_41535800	48.9796	85.5429	3	chr14:41535701-41535800	LOC511937	-48260	LOC112449662	67750	PKIA	-185219	LOC511937	-49507	LOC112449662	67647	PKIA	-285139		set()	-36.5633	14_8002	6	46.9017	3	85.348	3	60.1852	3	79.2929	3	55.9295	3	95.2381	3	59.9758	51.5432	44.0135	86.2332	76.1563	72.5794	-26.2574	-24.613	-28.5658	51.5432	80.2237	-28.6805	400	26.4294	-1.62129	24.8081
chr14_42274700	62.7451	84.9315	1	chr14:42274601-42274700	LOC112449623	-244706	IL7	-277904	LOC101904714	278735	LOC112449623	-244838	LOC101904714	275061	IL7	-337466		set()	-22.1864	14_8113	6	83.3333	1	85.7143	1	41.1765	1	86.6667	1	41.6667	1	82.3529	1	57.9772	44.1576	48.75	86.6406	89.4709	88.6944	-28.6633	-45.3133	-39.9444	53.613	85.6151	-32.0022	300	37.2966	-6.93869	30.3579
chr14_42274800	37.5	91.1306	2	chr14:42274701-42274800	LOC112449623	-244606	IL7	-278004	LOC101904714	278835	LOC112449623	-244738	LOC101904714	275161	IL7	-337566		set()	-53.6306	14_8113	6	34.6154	2	93.4783	2	32.5	2	92.8571	2	40	2	89.2857	2	57.9772	44.1576	48.75	86.6406	89.4709	88.6944	-28.6633	-45.3133	-39.9444	53.613	85.6151	-32.0022	300	37.2966	-6.93869	30.3579
chr14_42274900	60.5938	80.7833	3	chr14:42274801-42274900	LOC112449623	-244506	IL7	-278104	LOC101904714	278935	LOC112449623	-244638	LOC101904714	275261	IL7	-337666		set()	-20.1895	14_8113	6	55.9829	3	80.7291	3	58.7963	3	88.8889	3	64.5833	3	94.4444	3	57.9772	44.1576	48.75	86.6406	89.4709	88.6944	-28.6633	-45.3133	-39.9444	53.613	85.6151	-32.0022	300	37.2966	-6.93869	30.3579
chr14_42941800	78.1588	63.9042	4	chr14:42941701-42941800	HEY1	30266	LOC112449518	-48834	STMN2	129944	HEY1	27370	STMN2	71693	LOC112449518	-81354		set()	14.2546	14_8234	7	75.1759	4	69.6429	4	88.8889	3	50.1389	4	83.2051	4	68.75	4	86.5463	85.2183	89.2216	64.6505	56.8876	64.375	21.8958	28.3306	24.8466	85.3496	61.8944	23.4552	300	24.8864	-2.63002	22.2563
chr14_42941900			0	chr14:42941801-42941900	HEY1	30166	LOC112449518	-48934	STMN2	130044	HEY1	27270	STMN2	71793	LOC112449518	-81454		set()		14_8234	7													86.5463	85.2183	89.2216	64.6505	56.8876	64.375	21.8958	28.3306	24.8466	85.3496	61.8944	23.4552	300	24.8864	-2.63002	22.2563
chr14_42942000	92.5403	59.8846	3	chr14:42941901-42942000	HEY1	30066	LOC112449518	-49034	STMN2	130144	HEY1	27170	STMN2	71893	LOC112449518	-81554		set()	32.6558	14_8234	7	97.9167	3	59.6581	3	81.5476	3	63.6364	3	95.2381	3	60	3	86.5463	85.2183	89.2216	64.6505	56.8876	64.375	21.8958	28.3306	24.8466	85.3496	61.8944	23.4552	300	24.8864	-2.63002	22.2563
chr14_44686300	60.3383	46.8206	2	chr14:44686201-44686300	FABP4	-5353	FABP9	-21963	PMP2	-36491	FABP4	-9742	FABP9	-25650	FABP12	40083		set()	13.5178	14_8473	10	58.0616	2	39.7727	2	75.641	2	50	2	60	1	40	2	78.5519	80.8761	69.1667	56.9221	54.6875	48.5714	21.6298	26.1886	20.5952	78.6869	63.5819	15.105	500	22.68	-2.42987	20.2501
chr14_44686400			0	chr14:44686301-44686400	FABP4	-5453	FABP9	-22063	PMP2	-36591	FABP4	-9842	FABP9	-25750	FABP12	39983		set()		14_8473	10													78.5519	80.8761	69.1667	56.9221	54.6875	48.5714	21.6298	26.1886	20.5952	78.6869	63.5819	15.105	500	22.68	-2.42987	20.2501
chr14_44686500	93.1034	80	1	chr14:44686401-44686500	FABP4	-5553	FABP9	-22163	PMP2	-36691	FABP4	-9942	FABP9	-25850	FABP12	39883		set()	13.1034	14_8473	10			60	1					60	1			78.5519	80.8761	69.1667	56.9221	54.6875	48.5714	21.6298	26.1886	20.5952	78.6869	63.5819	15.105	500	22.68	-2.42987	20.2501
chr14_44686600			3	chr14:44686501-44686600	FABP4	-5653	FABP9	-22263	PMP2	-36791	FABP4	-10042	FABP9	-25950	FABP12	39783		set()		14_8473	10	93.0702	3				0							78.5519	80.8761	69.1667	56.9221	54.6875	48.5714	21.6298	26.1886	20.5952	78.6869	63.5819	15.105	500	22.68	-2.42987	20.2501
chr14_44686700	82.619	63.9251	4	chr14:44686601-44686700	FABP4	-5753	FABP9	-22363	PMP2	-36891	FABP4	-10142	FABP9	-26050	FABP12	39683		set()	18.6939	14_8473	10	84.5238	4	70.9936	4	86.1111	4	59.375	4	87.5	4	57.1429	4	78.5519	80.8761	69.1667	56.9221	54.6875	48.5714	21.6298	26.1886	20.5952	78.6869	63.5819	15.105	500	22.68	-2.42987	20.2501
chr14_46470100	93.7122	63.8889	3	chr14:46470001-46470100	EXT1	305877	MED30	331496	LOC112449669	510005	EXT1	-7777	MED30	312419	SAMD12	396004		{'EXT1'}	29.8234	14_8794	6	97.4359	3	60	3			66.6667	3	90.0794	3	66.6667	3	89.627	91.6667	87.969	56.1538	62.5	66.6667	33.4732	29.1667	21.3023	88.4683	58.6806	29.7878	200	27.5003	-5.03901	22.4613
chr14_46470200	83.2244	53.4722	3	chr14:46470101-46470200	EXT1	305977	MED30	331396	LOC112449669	509905	EXT1	-7677	MED30	312319	SAMD12	396104		{'EXT1'}	29.7522	14_8794	6	81.8182	3	52.3077	3	91.6667	3	58.3333	3	85.8586	3		0	89.627	91.6667	87.969	56.1538	62.5	66.6667	33.4732	29.1667	21.3023	88.4683	58.6806	29.7878	200	27.5003	-5.03901	22.4613
chr14_46811900	86.0412	47.7564	2	chr14:46811801-46811900	MED30	-10280	LOC112449669	168205	SLC30A8	338646	MED30	-29375	LOC112449669	168071	SLC30A8	297575		set()	38.2848	14_8846	6	93.3794	2	45.4545	2	85.5556	2	42.8571	2	87.5	2	53.8462	2	95.2474	89.0873	92.0833	68.5606	54.8701	65.8814	26.6868	34.2172	26.2019	90.0928	59.1019	30.9909	200	28.8154	-3.66948	25.1459
chr14_46812000	94.1444	70.4475	4	chr14:46811901-46812000	MED30	-10380	LOC112449669	168105	SLC30A8	338546	MED30	-29475	LOC112449669	167971	SLC30A8	297475		set()	23.697	14_8846	6	97.1154	4	91.6667	3	92.619	4	66.8831	4	96.6667	4	77.9167	4	95.2474	89.0873	92.0833	68.5606	54.8701	65.8814	26.6868	34.2172	26.2019	90.0928	59.1019	30.9909	200	28.8154	-3.66948	25.1459
chr14_48888500	84.5702	57.6647	3	chr14:48888401-48888500	LOC112449523	-105938	TRPS1	205443		inf	TRPS1	-16447	LOC112449523	-110481		inf		{'TRPS1'}	26.9054	14_9134	5	90.3226	3	61.1111	3	72.4242	3	57.5758	3	85.7143	3	48.8095	3	92.7803	72.4242	90.5844	61.1111	49.2424	42.2619	31.6692	23.1818	48.3225	90.5806	49.1922	41.3883	200	32.8583	-10.4426	22.4157
chr14_48888600	96.5909	40.7197	2	chr14:48888501-48888600	LOC112449523	-106038	TRPS1	205543		inf	TRPS1	-16347	LOC112449523	-110581		inf		{'TRPS1'}	55.8712	14_9134	5	95.2381	2		0			40.9091	2	95.4545	2	35.7143	2	92.7803	72.4242	90.5844	61.1111	49.2424	42.2619	31.6692	23.1818	48.3225	90.5806	49.1922	41.3883	200	32.8583	-10.4426	22.4157
chr14_54232400	54.6189	84.9573	4	chr14:54232301-54232400	KCNV1	-254575	LOC112449636	-318596	SYBU	-472095	KCNV1	-261853	LOC112449636	-318713	LOC107133125	513138		set()	-30.3384	14_9774	5	61.3304	4	98.6111	4	34.1676	4	68.6508	4	63.8889	4	90.625	4	61.3304	28.1949	44.4444	94.3056	68.6508	90.625	-32.9751	-40.4559	-46.1806	52.9505	78.8423	-25.8918	200	39.495	-5.40695	34.0881
chr14_54232500	51.2821	72.7273	1	chr14:54232401-54232500	KCNV1	-254475	LOC112449636	-318696	SYBU	-471995	KCNV1	-261753	LOC112449636	-318813	LOC107133125	513038		set()	-21.4452	14_9774	5			90	1	22.2222	1		0	25	1			61.3304	28.1949	44.4444	94.3056	68.6508	90.625	-32.9751	-40.4559	-46.1806	52.9505	78.8423	-25.8918	200	39.495	-5.40695	34.0881
chr14_59083400	48.0342	66.5631	3	chr14:59083301-59083400	ZFPM2	260148	OXR1	-689675	LOC112449627	860481	ZFPM2	-264486	LOC112449532	804306	LOC112449627	860355		{'ZFPM2'}	-18.529	14_10404	7	41.0256	3	48.6111	3	50.6294	3			55.6061	3	92.5926	3	46.2149	51.15	63.3502	66.9576	78.4452	91.5344	-20.7427	-27.2952	-28.1842	52.1225	72.6124	-20.4899	300	25.1759	-3.31835	21.8576
chr14_59083500	45.8333	78.5714	1	chr14:59083401-59083500	ZFPM2	260048	OXR1	-689775	LOC112449627	860381	ZFPM2	-264586	LOC112449532	804206	LOC112449627	860255		{'ZFPM2'}	-32.7381	14_10404	7	50	1	72.7273	1	40	1	83.3333	1	40	1			46.2149	51.15	63.3502	66.9576	78.4452	91.5344	-20.7427	-27.2952	-28.1842	52.1225	72.6124	-20.4899	300	25.1759	-3.31835	21.8576
chr14_59083600	62.5	72.7026	3	chr14:59083501-59083600	ZFPM2	259948	OXR1	-689875	LOC112449627	860281	ZFPM2	-264686	LOC112449532	804106	LOC112449627	860155		{'ZFPM2'}	-10.2026	14_10404	7	47.619	3	79.5343	3	62.8205	3	73.557	3	94.4444	3	90.4762	3	46.2149	51.15	63.3502	66.9576	78.4452	91.5344	-20.7427	-27.2952	-28.1842	52.1225	72.6124	-20.4899	300	25.1759	-3.31835	21.8576
chr14_59454100	80	90.566	1	chr14:59454001-59454100	ZFPM2	-110552	LOC112449627	489781	LOC112449532	550389	LOC112449532	433606	LOC112449627	489655	ZFPM2	-635186		set()	-10.566	14_10457	6		0	92.8571	1	85.7143	1	91.6667	1		0			49.4911	56.968	56.25	86.0941	84.871	75.9407	-36.603	-27.903	-19.6907	52.5792	83.6176	-31.0384	700	27.1942	-6.90537	20.2888
chr14_59454200			0	chr14:59454101-59454200	ZFPM2	-110652	LOC112449627	489681	LOC112449532	550289	LOC112449532	433506	LOC112449627	489555	ZFPM2	-635286		set()		14_10457	6													49.4911	56.968	56.25	86.0941	84.871	75.9407	-36.603	-27.903	-19.6907	52.5792	83.6176	-31.0384	700	27.1942	-6.90537	20.2888
chr14_59454300	40	72.8571	1	chr14:59454201-59454300	ZFPM2	-110752	LOC112449627	489581	LOC112449532	550189	LOC112449532	433406	LOC112449627	489455	ZFPM2	-635386		set()	-32.8571	14_10457	6	44.4444	1	75	1	40.9091	1	75	1	66.6667	1	52.9412	1	49.4911	56.968	56.25	86.0941	84.871	75.9407	-36.603	-27.903	-19.6907	52.5792	83.6176	-31.0384	700	27.1942	-6.90537	20.2888
chr14_59454400	40.9836	81.3333	1	chr14:59454301-59454400	ZFPM2	-110852	LOC112449627	489481	LOC112449532	550089	LOC112449532	433306	LOC112449627	489355	ZFPM2	-635486		set()	-40.3497	14_10457	6	42.1053	1	82.6087	1	44.4444	1	93.75	1	50	1	80.9524	1	49.4911	56.968	56.25	86.0941	84.871	75.9407	-36.603	-27.903	-19.6907	52.5792	83.6176	-31.0384	700	27.1942	-6.90537	20.2888
chr14_59454500	66.4286	89.998	2	chr14:59454401-59454500	ZFPM2	-110952	LOC112449627	489381	LOC112449532	549989	LOC112449532	433206	LOC112449627	489255	ZFPM2	-635586		set()	-23.5694	14_10457	6	70.2381	2	94.6387	2	70.915	2	86.1607	2	75	2	93.9286	2	49.4911	56.968	56.25	86.0941	84.871	75.9407	-36.603	-27.903	-19.6907	52.5792	83.6176	-31.0384	700	27.1942	-6.90537	20.2888
chr14_59454600			0	chr14:59454501-59454600	ZFPM2	-111052	LOC112449627	489281	LOC112449532	549889	LOC112449532	433106	LOC112449627	489155	ZFPM2	-635686		set()		14_10457	6													49.4911	56.968	56.25	86.0941	84.871	75.9407	-36.603	-27.903	-19.6907	52.5792	83.6176	-31.0384	700	27.1942	-6.90537	20.2888
chr14_59454700	35.4839	83.3333	1	chr14:59454601-59454700	ZFPM2	-111152	LOC112449627	489181	LOC112449532	549789	LOC112449532	433006	LOC112449627	489055	ZFPM2	-635786		set()	-47.8495	14_10457	6	41.1765	1	85.3659	1	42.8571	1	77.7778	1	33.3333	1			49.4911	56.968	56.25	86.0941	84.871	75.9407	-36.603	-27.903	-19.6907	52.5792	83.6176	-31.0384	700	27.1942	-6.90537	20.2888
chr14_61656300	59.0909	87.8049	1	chr14:61656201-61656300	LOC107133128	22340	AZIN1	70330	LOC112449533	-102230	LOC107133128	8012	AZIN1	39270	KLF10	-120203		set()	-28.714	14_10763	5					28.5714	1			12.5	1	87.5	1	50.9127	42.9453	54.7348	80	80.0595	88.2199	-29.0873	-37.1142	-33.485	67.393	87.334	-19.941	400	33.0647	-3.28197	29.7827
chr14_61656400			0	chr14:61656301-61656400	LOC107133128	22440	AZIN1	70430	LOC112449533	-102330	LOC107133128	8112	AZIN1	39370	KLF10	-120103		set()		14_10763	5													50.9127	42.9453	54.7348	80	80.0595	88.2199	-29.0873	-37.1142	-33.485	67.393	87.334	-19.941	400	33.0647	-3.28197	29.7827
chr14_61656500	68.5783	81.0936	3	chr14:61656401-61656500	LOC107133128	22540	AZIN1	70530	LOC112449533	-102430	LOC107133128	8212	AZIN1	39470	KLF10	-120003		set()	-12.5153	14_10763	5	46.8254	3	80	3	57.4074	3	74.4048	3	96.9697	3	88.9397	3	50.9127	42.9453	54.7348	80	80.0595	88.2199	-29.0873	-37.1142	-33.485	67.393	87.334	-19.941	400	33.0647	-3.28197	29.7827
chr14_61656600	74.5098	93.1034	1	chr14:61656501-61656600	LOC107133128	22640	AZIN1	70630	LOC112449533	-102530	LOC107133128	8312	AZIN1	39570	KLF10	-119903		set()	-18.5936	14_10763	5	55	1		0	42.8571	1	85.7143	1					50.9127	42.9453	54.7348	80	80.0595	88.2199	-29.0873	-37.1142	-33.485	67.393	87.334	-19.941	400	33.0647	-3.28197	29.7827
chr14_62994300	65.1961	33.8235	2	chr14:62994201-62994300	LOC112449535	84289	LOC112449655	-89621	GRHL2	-104681	LOC112449536	35380	LOC112449535	62703	LOC112449655	-89733		set()	31.3725	14_10986	6	55.9524	2	6.25	2	71.6667	2	27.7778	2	81.25	2	0	1	63.7406	73.7037	79.2614	38.75	43.0433	43.3333	24.9906	30.6605	35.928	69.3042	45.0628	24.2413	300	30.1946	-4.4662	25.7284
chr14_62994400	61.943	40.2439	2	chr14:62994301-62994400	LOC112449535	84389	LOC112449655	-89721	GRHL2	-104781	LOC112449536	35280	LOC112449535	62803	LOC112449655	-89833		set()	21.6991	14_10986	6	61.3636	2	40	2	74.4444	2	45.4545	2	77.2727	2	50	2	63.7406	73.7037	79.2614	38.75	43.0433	43.3333	24.9906	30.6605	35.928	69.3042	45.0628	24.2413	300	30.1946	-4.4662	25.7284
chr14_62994500	80.7734	61.121	2	chr14:62994401-62994500	LOC112449535	84489	LOC112449655	-89821	GRHL2	-104881	LOC112449536	35180	LOC112449535	62903	LOC112449655	-89933		set()	19.6524	14_10986	6	73.9057	2	70	2	75	2	55.8974	2			80	2	63.7406	73.7037	79.2614	38.75	43.0433	43.3333	24.9906	30.6605	35.928	69.3042	45.0628	24.2413	300	30.1946	-4.4662	25.7284
chr14_63988200	57.0742	14.1304	2	chr14:63988101-63988200	LOC112449540	15255	LOC104972815	53619	RNF19A	-59680	LOC112449540	8626	LOC104972815	-21230	LOC112449539	83180		{'LOC104972815'}	42.9437	14_11134	5	4.16667	2	8.33333	2	64.3382	2	16.6667	2	88.1119	2	30	2	45.303	73.7538	88.0841	27.4206	27.6786	46.25	17.8824	46.0752	41.8341	70.2264	32.9562	37.2702	300	32.5443	-12.4119	20.1323
chr14_63988300	77.7778	41.4634	1	chr14:63988201-63988300	LOC112449540	15355	LOC104972815	53519	RNF19A	-59580	LOC112449540	8726	LOC104972815	-21330	LOC112449539	83280		{'LOC104972815'}	36.3144	14_11134	5	70	1	40	1	76.9231	1	33.3333	1	89.4737	1	62.5	1	45.303	73.7538	88.0841	27.4206	27.6786	46.25	17.8824	46.0752	41.8341	70.2264	32.9562	37.2702	300	32.5443	-12.4119	20.1323
chr14_63988400	75.8272	43.2749	2	chr14:63988301-63988400	LOC112449540	15455	LOC104972815	53419	RNF19A	-59480	LOC112449540	8826	LOC104972815	-21430	LOC112449539	83380		{'LOC104972815'}	32.5524	14_11134	5	61.7424	2	33.9286	2	80	2	33.0357	2	86.6667	2		0	45.303	73.7538	88.0841	27.4206	27.6786	46.25	17.8824	46.0752	41.8341	70.2264	32.9562	37.2702	300	32.5443	-12.4119	20.1323
chr14_64413200	63.9461	79.9603	4	chr14:64413101-64413200	MGC148714	-29450	RGS22	154330	LOC112449666	167556	RGS22	14865	MGC148714	-39425	VPS13B	40094		set()	-16.0142	14_11184	7	86.7424	4	90	4	60.8333	4	61.7308	4	78.8194	4	94.4444	4	73.3712	52.5427	64.4097	92.6225	78.0116	94.0972	-19.2513	-25.4688	-29.6875	64.1462	87.9723	-23.8261	400	24.4164	-4.28651	20.1299
chr14_64413300	79.6552	94.3732	2	chr14:64413201-64413300	MGC148714	-29350	RGS22	154430	LOC112449666	167456	RGS22	14965	MGC148714	-39325	VPS13B	39994		set()	-14.718	14_11184	7			93.75	2	58.3333	2	95.8333	2			93.75	2	73.3712	52.5427	64.4097	92.6225	78.0116	94.0972	-19.2513	-25.4688	-29.6875	64.1462	87.9723	-23.8261	400	24.4164	-4.28651	20.1299
chr14_64413400			0	chr14:64413301-64413400	MGC148714	-29250	RGS22	154530	LOC112449666	167356	RGS22	15065	MGC148714	-39225	VPS13B	39894		set()		14_11184	7													73.3712	52.5427	64.4097	92.6225	78.0116	94.0972	-19.2513	-25.4688	-29.6875	64.1462	87.9723	-23.8261	400	24.4164	-4.28651	20.1299
chr14_64413500	48.8372	89.5833	1	chr14:64413401-64413500	MGC148714	-29150	RGS22	154630	LOC112449666	167256	RGS22	15165	MGC148714	-39125	VPS13B	39794		set()	-40.7461	14_11184	7	60	1	94.1176	1	38.4615	1	76.4706	1	50	1			73.3712	52.5427	64.4097	92.6225	78.0116	94.0972	-19.2513	-25.4688	-29.6875	64.1462	87.9723	-23.8261	400	24.4164	-4.28651	20.1299
chr14_66708600	48.5558	25	2	chr14:66708501-66708600	LOC104974119	144237	TSPYL5	-144290	MTDH	-146795	LOC104974119	141814	TSPYL5	-145663	MTDH	-201318		set()	23.5558	14_11453	15	69.6429	2	33.3333	2		0	33.3333	2	54.386	2	15.625	2	83.1434	81.2037	78.5765	57.3359	57.8704	55.3924	25.8076	23.3333	23.1842	73.9981	54.1915	19.8066	500	24.079	-1.20306	22.8759
chr14_66708700	87.4734	76.1521	5	chr14:66708601-66708700	LOC104974119	144137	TSPYL5	-144190	MTDH	-146895	LOC104974119	141714	TSPYL5	-145563	MTDH	-201418		set()	11.3213	14_11453	15	92.8889	5	75.5556	5	92.5	5	83.3333	4	89.3947	5	84	5	83.1434	81.2037	78.5765	57.3359	57.8704	55.3924	25.8076	23.3333	23.1842	73.9981	54.1915	19.8066	500	24.079	-1.20306	22.8759
chr14_66708800	78.9174	59.5238	3	chr14:66708701-66708800	LOC104974119	144037	TSPYL5	-144090	MTDH	-146995	LOC104974119	141614	TSPYL5	-145463	MTDH	-201518		set()	19.3936	14_11453	15	87.451	3	50	2	69.9074	3	56.9444	3	80.9649	3	66.6667	3	83.1434	81.2037	78.5765	57.3359	57.8704	55.3924	25.8076	23.3333	23.1842	73.9981	54.1915	19.8066	500	24.079	-1.20306	22.8759
chr14_66708900			0	chr14:66708801-66708900	LOC104974119	143937	TSPYL5	-143990	MTDH	-147095	LOC104974119	141514	TSPYL5	-145363	MTDH	-201618		set()		14_11453	15													83.1434	81.2037	78.5765	57.3359	57.8704	55.3924	25.8076	23.3333	23.1842	73.9981	54.1915	19.8066	500	24.079	-1.20306	22.8759
chr14_66709000	81.0459	56.0902	5	chr14:66708901-66709000	LOC104974119	143837	TSPYL5	-143890	MTDH	-147195	LOC104974119	141414	TSPYL5	-145263	MTDH	-201718		set()	24.9557	14_11453	15	82.5909	5	70.4545	4		0		0	89.5604	5	55.2778	5	83.1434	81.2037	78.5765	57.3359	57.8704	55.3924	25.8076	23.3333	23.1842	73.9981	54.1915	19.8066	500	24.079	-1.20306	22.8759
chr14_75954300	87.5	51.8519	1	chr14:75954201-75954300	CNGB3	39906	LOC112449559	-172569	CPNE3	211632	CNGB3	-149242	CPNE3	163210	LOC112449559	-257315		{'CNGB3'}	35.6481	14_12747	5	88.2353	1	50	1	78.5714	1	42.8571	1			50	1	89.3974	82.8773	78.3144	64.2729	54.903	55.5556	25.1245	27.9743	22.7588	86.6165	56.6244	29.9921	400	25.1962	-2.13225	23.064
chr14_75954400			0	chr14:75954301-75954400	CNGB3	40006	LOC112449559	-172669	CPNE3	211532	CNGB3	-149142	CPNE3	163110	LOC112449559	-257415		{'CNGB3'}		14_12747	5													89.3974	82.8773	78.3144	64.2729	54.903	55.5556	25.1245	27.9743	22.7588	86.6165	56.6244	29.9921	400	25.1962	-2.13225	23.064
chr14_75954500	88.8889	54.3478	1	chr14:75954401-75954500	CNGB3	40106	LOC112449559	-172769	CPNE3	211432	CNGB3	-149042	CPNE3	163010	LOC112449559	-257515		{'CNGB3'}	34.5411	14_12747	5			73.3333	1	76.4706	1	60	1	89.4737	1	50	1	89.3974	82.8773	78.3144	64.2729	54.903	55.5556	25.1245	27.9743	22.7588	86.6165	56.6244	29.9921	400	25.1962	-2.13225	23.064
chr14_75954600	83.4606	63.6735	3	chr14:75954501-75954600	CNGB3	40206	LOC112449559	-172869	CPNE3	211332	CNGB3	-148942	CPNE3	162910	LOC112449559	-257615		{'CNGB3'}	19.7872	14_12747	5	90.5594	3	69.4853	3	93.5897	3	61.8519	3	67.1551	3	66.6667	3	89.3974	82.8773	78.3144	64.2729	54.903	55.5556	25.1245	27.9743	22.7588	86.6165	56.6244	29.9921	400	25.1962	-2.13225	23.064
chr14_76890100	36.9811	76.2821	2	chr14:76890001-76890100	LOC104974137	66264	LOC100196897	-72613	CA2	122110	LOC104974137	44773	LOC100196897	-77683	CA2	104467		set()	-39.3009	14_12884	6	31.7857	2		0	36.7647	2	83.3333	2	44.0972	2			64.1071	52.6727	52.0612	95.2381	91.6667	87.5	-31.131	-38.9939	-35.4388	53.8067	83.8655	-30.0588	300	35.0394	-3.21495	31.8244
chr14_76890200			0	chr14:76890101-76890200	LOC104974137	66164	LOC100196897	-72513	CA2	122010	LOC104974137	44673	LOC100196897	-77583	CA2	104367		set()		14_12884	6													64.1071	52.6727	52.0612	95.2381	91.6667	87.5	-31.131	-38.9939	-35.4388	53.8067	83.8655	-30.0588	300	35.0394	-3.21495	31.8244
chr14_76890300	70.6322	91.4489	4	chr14:76890201-76890300	LOC104974137	66064	LOC100196897	-72413	CA2	121910	LOC104974137	44573	LOC100196897	-77483	CA2	104267		set()	-20.8167	14_12884	6	96.4286	4	95.2381	4	68.5808	4	100	3	60.0252	4	87.5	4	64.1071	52.6727	52.0612	95.2381	91.6667	87.5	-31.131	-38.9939	-35.4388	53.8067	83.8655	-30.0588	300	35.0394	-3.21495	31.8244
chr14_77841200	44.0312	81.4744	4	chr14:77841101-77841200	RALYL	80552	LOC506670	-307259	LOC518422	-325463	RALYL	-173700	LOC506670	-323172	LOC518422	-340538		{'RALYL'}	-37.4432	14_13076	6	47.9167	4	87.3016	4	50	4	94.4444	3	55.5556	3	91.6667	4	43.9583	38.8889	55.5556	84.7493	82.9365	88.3333	-40.7909	-44.0476	-32.7778	40.468	77.3606	-36.8926	200	38.9065	-4.73552	34.171
chr14_77841300	36.9048	73.2468	2	chr14:77841201-77841300	RALYL	80452	LOC506670	-307359	LOC518422	-325563	RALYL	-173800	LOC506670	-323272	LOC518422	-340638		{'RALYL'}	-36.342	14_13076	6	40	2	82.197	2	27.7778	2	71.4286	2		0	85	2	43.9583	38.8889	55.5556	84.7493	82.9365	88.3333	-40.7909	-44.0476	-32.7778	40.468	77.3606	-36.8926	200	38.9065	-4.73552	34.171
chr14_78113200	39.6226	90.1099	1	chr14:78113101-78113200	RALYL	-190712	LOC506670	-579259	LOC518422	-597463	RALYL	-445700	LOC506670	-595172	LOC518422	-612538		{'RALYL'}	-50.4872	14_13137	5	42.8571	1	84.6154	1	46.1538	1	89.4737	1	53.8462	1			59.2262	66.6209	72.793	90.1735	90.182	97.8261	-30.9474	-23.5611	-25.0331	57.2702	91.1673	-33.897	200	26.3296	-3.19203	23.1376
chr14_78113300	74.9178	92.2246	4	chr14:78113201-78113300	RALYL	-190812	LOC506670	-579359	LOC518422	-597563	RALYL	-445800	LOC506670	-595272	LOC518422	-612638		{'RALYL'}	-17.3068	14_13137	5	75.5952	4	95.7317	4	87.0879	4	90.8903	4	91.7398	4	97.8261	4	59.2262	66.6209	72.793	90.1735	90.182	97.8261	-30.9474	-23.5611	-25.0331	57.2702	91.1673	-33.897	200	26.3296	-3.19203	23.1376
chr14_78484400	49.4382	77.3333	1	chr14:78484301-78484400	RALYL	10690	LOC112449659	-745327	LOC506670	-950459	LOC112449659	-745435	RALYL	-816900	LOC506670	-966372		{'RALYL'}	-27.8951	14_13224	8	64.2857	1	86.3636	1	35.8974	1	66.6667	1		0	55.5556	1	53.9997	39.4871	48.8248	85.4869	80.4545	74.9752	-31.4873	-40.9675	-26.1504	45.2117	80.5576	-35.3458	400	32.311	-6.12737	26.1837
chr14_78484500	34.6772	79.9355	2	chr14:78484401-78484500	RALYL	10590	LOC112449659	-745227	LOC506670	-950559	LOC112449659	-745335	RALYL	-817000	LOC506670	-966472		{'RALYL'}	-45.2583	14_13224	8	59.0389	2	86.0315	2	39.5833	2	81.8182	2	37.5	1	71.4286	2	53.9997	39.4871	48.8248	85.4869	80.4545	74.9752	-31.4873	-40.9675	-26.1504	45.2117	80.5576	-35.3458	400	32.311	-6.12737	26.1837
chr14_78484600	58.0523	89.3122	3	chr14:78484501-78484600	RALYL	10490	LOC112449659	-745127	LOC506670	-950659	LOC112449659	-745235	RALYL	-817100	LOC506670	-966572		{'RALYL'}	-31.2599	14_13224	8	64.1026	3	90.8429	3	43.1818	3	88.8889	3	66.6667	3	91.6667	3	53.9997	39.4871	48.8248	85.4869	80.4545	74.9752	-31.4873	-40.9675	-26.1504	45.2117	80.5576	-35.3458	400	32.311	-6.12737	26.1837
chr14_78484700	38.6792	75.6494	2	chr14:78484601-78484700	RALYL	10390	LOC112449659	-745027	LOC506670	-950759	LOC112449659	-745135	RALYL	-817200	LOC506670	-966672		{'RALYL'}	-36.9701	14_13224	8	28.5714	2	78.7097	2	39.2857	2	84.4444	2	42.3077	2	81.25	2	53.9997	39.4871	48.8248	85.4869	80.4545	74.9752	-31.4873	-40.9675	-26.1504	45.2117	80.5576	-35.3458	400	32.311	-6.12737	26.1837
chr14_78648900	85.5457	45.8874	3	chr14:78648801-78648900	RALYL	-151877	LOC112449659	-580827		inf	LOC112449659	-580935	RALYL	-981400		inf		set()	39.6583	14_13264	5	89.951	3	52.7778	3	91.954	3	63.0536	3	81.2698	3	56.1027	3	88.7255	92.0296	80.9325	63.8889	69.8281	58.0513	24.8366	22.2016	22.8812	85.9373	56.9538	28.9835	200	23.2801	-1.11699	22.1631
chr14_78649000	86.3288	68.0202	2	chr14:78648901-78649000	RALYL	-151977	LOC112449659	-580727		inf	LOC112449659	-580835	RALYL	-981500		inf		set()	18.3087	14_13264	5	87.5	2	75	2	92.1053	2	76.6026	2	80.5952	2	60	2	88.7255	92.0296	80.9325	63.8889	69.8281	58.0513	24.8366	22.2016	22.8812	85.9373	56.9538	28.9835	200	23.2801	-1.11699	22.1631
chr14_78739500	80.9473	66.534	2	chr14:78739401-78739500	RALYL	-242477	LOC112449659	-490227	LOC112449583	-961917	LOC112449659	-490335	LOC112449583	-962664		inf		set()	14.4133	14_13280	6	81.25	2	48.5417	2	90.3571	2	95	2	90.9091	2	81.6667	2	87.2537	87.8879	85.8586	59.8289	67.2321	61.1905	27.4248	20.6558	24.6681	86.589	56.6259	29.9631	400	24.0865	-2.77923	21.3073
chr14_78739600	83.6364	62.8571	1	chr14:78739501-78739600	RALYL	-242577	LOC112449659	-490127	LOC112449583	-961817	LOC112449659	-490235	LOC112449583	-962564		inf		set()	20.7792	14_13280	6	86.3636	1	56.25	1	75	1	71.4286	1	91.6667	1		0	87.2537	87.8879	85.8586	59.8289	67.2321	61.1905	27.4248	20.6558	24.6681	86.589	56.6259	29.9631	400	24.0865	-2.77923	21.3073
chr14_78739700	96.1538	39.6226	1	chr14:78739601-78739700	RALYL	-242677	LOC112449659	-490027	LOC112449583	-961717	LOC112449659	-490135	LOC112449583	-962464		inf		set()	56.5312	14_13280	6	94.4444	1	66.6667	1	95	1	40	1			33.3333	1	87.2537	87.8879	85.8586	59.8289	67.2321	61.1905	27.4248	20.6558	24.6681	86.589	56.6259	29.9631	400	24.0865	-2.77923	21.3073
chr14_78739800	85.6185	57.4899	2	chr14:78739701-78739800	RALYL	-242777	LOC112449659	-489927	LOC112449583	-961617	LOC112449659	-490035	LOC112449583	-962364		inf		set()	28.1286	14_13280	6	86.9565	2	67.8571	2	91.1946	2	62.5	2	75	2	68.5714	2	87.2537	87.8879	85.8586	59.8289	67.2321	61.1905	27.4248	20.6558	24.6681	86.589	56.6259	29.9631	400	24.0865	-2.77923	21.3073
chr14_79313700	68.7381	81.5694	2	chr14:79313601-79313700	LOC112449659	83973	LOC112449583	-387717	RALYL	-816677	LOC112449659	83865	LOC112449583	-388464		inf		set()	-12.8313	14_13391	5	79.6296	2	96.5116	2	70.6872	2	69.7941	2	57.754	2	77.0833	2	52.3398	44.3609	52.4332	90.749	72.1283	77.7778	-38.4092	-27.7675	-25.3446	50.5697	81.3575	-30.7878	300	30.0114	-5.6745	24.3369
chr14_79313800	50	79.4872	1	chr14:79313701-79313800	LOC112449659	84073	LOC112449583	-387617	RALYL	-816777	LOC112449659	83965	LOC112449583	-388364		inf		set()	-29.4872	14_13391	5	50	1	88.2353	1	26.3158	1	63.6364	1	80	1	75	1	52.3398	44.3609	52.4332	90.749	72.1283	77.7778	-38.4092	-27.7675	-25.3446	50.5697	81.3575	-30.7878	300	30.0114	-5.6745	24.3369
chr14_79313900	32.971	83.0159	2	chr14:79313801-79313900	LOC112449659	84173	LOC112449583	-387517	RALYL	-816877	LOC112449659	84065	LOC112449583	-388264		inf		set()	-50.0449	14_13391	5	27.3897	2	87.5	2	36.0795	2	82.9545	2	19.5455	2	81.25	2	52.3398	44.3609	52.4332	90.749	72.1283	77.7778	-38.4092	-27.7675	-25.3446	50.5697	81.3575	-30.7878	300	30.0114	-5.6745	24.3369
chr14_80678000	33.3333	2.7027	1	chr14:80677901-80678000	LOC112449552	26619	LOC107133139	-72425	SNX16	-84843	LOC112449552	16452	LOC107133139	-74454	SNX16	-123439		set()	30.6306	14_13636	8	66.6667	1			15.3846	1			70	1			71.6115	47.6943	68.7027	42.963	17.1958	50	28.6486	30.4986	18.7027	55.0345	32.1644	22.8701	400	25.3763	-5.17994	20.1964
chr14_80678100	55.5236	32.2521	3	chr14:80678001-80678100	LOC112449552	26519	LOC107133139	-72325	SNX16	-84743	LOC112449552	16352	LOC107133139	-74354	SNX16	-123339		set()	23.2715	14_13636	8	64.5833	3	30.3704	3	48.8095	3	34.3915	3	49.5726	3	33.3333	3	71.6115	47.6943	68.7027	42.963	17.1958	50	28.6486	30.4986	18.7027	55.0345	32.1644	22.8701	400	25.3763	-5.17994	20.1964
chr14_80678200			1	chr14:80678101-80678200	LOC112449552	26419	LOC107133139	-72225	SNX16	-84643	LOC112449552	16252	LOC107133139	-74254	SNX16	-123239		set()		14_13636	8	82.3529	1							78.5714	1			71.6115	47.6943	68.7027	42.963	17.1958	50	28.6486	30.4986	18.7027	55.0345	32.1644	22.8701	400	25.3763	-5.17994	20.1964
chr14_80678300	76.2465	61.5385	3	chr14:80678201-80678300	LOC112449552	26319	LOC107133139	-72125	SNX16	-84543	LOC112449552	16152	LOC107133139	-74154	SNX16	-123139		set()	14.7081	14_13636	8	72.8431	3	55.5556	3	78.8889	3	0	1	76.6667	3	66.6667	3	71.6115	47.6943	68.7027	42.963	17.1958	50	28.6486	30.4986	18.7027	55.0345	32.1644	22.8701	400	25.3763	-5.17994	20.1964
chr14_81099500	83.352	61.9872	4	chr14:81099401-81099500	LOC104974144	-16250	ENPP2	17426	MIR2285N-6	62217	LOC104974144	-21403	MIR2285N-6	62137	TAF2	73768		{'ENPP2'}	21.3648	14_13722	7	92.7273	4	49.1667	4	83.3333	4	40.4762	4	89.3382	4	65.1754	4	89.697	84.5238	89.9072	65.3953	54.127	68.9425	24.3017	30.3968	20.9647	84.0945	67.3299	16.7646	200	24.9259	-3.90514	21.0208
chr14_81099600	84.8369	72.6725	3	chr14:81099501-81099600	LOC104974144	-16150	ENPP2	17326	MIR2285N-6	62317	LOC104974144	-21303	MIR2285N-6	62237	TAF2	73668		{'ENPP2'}	12.1644	14_13722	7	86.6667	3	81.6239	3	85.7143	3	67.7778	3	90.4762	3	72.7096	3	89.697	84.5238	89.9072	65.3953	54.127	68.9425	24.3017	30.3968	20.9647	84.0945	67.3299	16.7646	200	24.9259	-3.90514	21.0208
chr14_81400300	53.8607	73.3224	4	chr14:81400201-81400300	COL14A1	-69393	DEPTOR	108579	DSCC1	-123698	DEPTOR	-2113	LOC112449642	126728	DSCC1	-136315	{'DEPTOR'}	{'DEPTOR'}	-19.4617	14_13802	11	40.0735	4	84.5238	4	68.1818	4	79.6429	4	59.3194	4	77.6704	4	37.9931	47.6623	48.2528	65	78.9643	70.1886	-27.0069	-31.3019	-21.9358	43.7335	63.2462	-19.5128	200	26.4687	-3.82809	22.6406
chr14_81400400	33.6062	53.1701	7	chr14:81400301-81400400	COL14A1	-69293	DEPTOR	108679	DSCC1	-123798	DEPTOR	-2013	LOC112449642	126628	DSCC1	-136415	{'DEPTOR'}	{'DEPTOR'}	-19.5639	14_13802	11	35.9127	7	45.4762	6	27.1429	7	78.2857	5	37.1861	7	62.7068	7	37.9931	47.6623	48.2528	65	78.9643	70.1886	-27.0069	-31.3019	-21.9358	43.7335	63.2462	-19.5128	200	26.4687	-3.82809	22.6406
chr14_81984000	82.9268	34.0426	1	chr14:81983901-81984000	SNTB1	25881	MTBP	196967	MRPL13	-197309	SNTB1	-113439	MTBP	119292	MRPL13	-238233		{'SNTB1'}	48.8843	14_13927	5	75	1	37.5	1	75	1	33.3333	1	90	1	40	1	67.0924	66.9277	90.5065	34.7727	43.9773	63.7481	32.3196	22.9504	26.7584	77.6891	47.7337	29.9554	400	27.0752	-3.84724	23.228
chr14_81984100	59.2593	32.6087	1	chr14:81984001-81984100	SNTB1	25781	MTBP	197067	MRPL13	-197409	SNTB1	-113539	MTBP	119392	MRPL13	-238333		{'SNTB1'}	26.6506	14_13927	5	41.1765	1	9.09091	1	41.6667	1	27.2727	1	80	1	58.8235	1	67.0924	66.9277	90.5065	34.7727	43.9773	63.7481	32.3196	22.9504	26.7584	77.6891	47.7337	29.9554	400	27.0752	-3.84724	23.228
chr14_81984200	87.7193	61.5385	2	chr14:81984101-81984200	SNTB1	25681	MTBP	197167	MRPL13	-197509	SNTB1	-113639	MTBP	119492	MRPL13	-238433		{'SNTB1'}	26.1808	14_13927	5	78.5088	2	45.8333	2	81.044	2	51.6667	2	98.2759	2	83.4416	2	67.0924	66.9277	90.5065	34.7727	43.9773	63.7481	32.3196	22.9504	26.7584	77.6891	47.7337	29.9554	400	27.0752	-3.84724	23.228
chr14_81984300	80.8511	62.7451	1	chr14:81984201-81984300	SNTB1	25581	MTBP	197267	MRPL13	-197609	SNTB1	-113739	MTBP	119592	MRPL13	-238533		{'SNTB1'}	18.106	14_13927	5	73.6842	1	46.6667	1	70	1	63.6364	1	93.75	1	72.7273	1	67.0924	66.9277	90.5065	34.7727	43.9773	63.7481	32.3196	22.9504	26.7584	77.6891	47.7337	29.9554	400	27.0752	-3.84724	23.228
chr15_4579600	58.1226	74.6605	3	chr15:4579501-4579600	LOC112441601	31456	DDI1	-187497	PDGFD	320116	LOC112441601	-14989	PDGFD	43520	DDI1	-189568		{'LOC112441601'}	-16.5379	15_702	6	35.8249	3	51.3889	3	55.5556	3	85.7143	3	75.6341	3	91.6667	3	50.968	58.254	63.108	69.6338	90.0794	91.6667	-18.6658	-31.8254	-28.5586	59.6721	83.0222	-23.3501	300	25.6952	-5.59478	20.1005
chr15_4579700			0	chr15:4579601-4579700	LOC112441601	31356	DDI1	-187597	PDGFD	320216	LOC112441601	-15089	PDGFD	43620	DDI1	-189668		{'LOC112441601'}		15_702	6													50.968	58.254	63.108	69.6338	90.0794	91.6667	-18.6658	-31.8254	-28.5586	59.6721	83.0222	-23.3501	300	25.6952	-5.59478	20.1005
chr15_4579800	61.2217	91.3839	3	chr15:4579701-4579800	LOC112441601	31256	DDI1	-187697	PDGFD	320316	LOC112441601	-15189	PDGFD	43720	DDI1	-189768		{'LOC112441601'}	-30.1623	15_702	6	66.1111	3	87.8788	3	60.9524	3	94.4444	3	50.582	3			50.968	58.254	63.108	69.6338	90.0794	91.6667	-18.6658	-31.8254	-28.5586	59.6721	83.0222	-23.3501	300	25.6952	-5.59478	20.1005
chr15_5968400	34.9398	84.988	2	chr15:5968301-5968400	MMP27	17806	MMP8	35403	LOC100336562	61648	MMP27	4160	MMP8	24464	LOC100336562	51743		set()	-50.0483	15_920	5	28.9474	2	74.6377	2	40.9091	2	89.4022	2	37.5	2	90.1587	2	38.6953	50.008	50.8929	80.2885	79.8995	89.3147	-41.5932	-29.8915	-38.4219	46.2501	82.5998	-36.3498	200	36.2841	-4.9414	31.3427
chr15_5968500	57.5604	80.2116	3	chr15:5968401-5968500	MMP27	17906	MMP8	35503	LOC100336562	61748	MMP27	4260	MMP8	24564	LOC100336562	51843		set()	-22.6513	15_920	5	48.4432	3	85.9394	3	59.107	3	70.3968	3	64.2857	3	88.4707	3	38.6953	50.008	50.8929	80.2885	79.8995	89.3147	-41.5932	-29.8915	-38.4219	46.2501	82.5998	-36.3498	200	36.2841	-4.9414	31.3427
chr15_6142800	42.5532	86.0133	2	chr15:6142701-6142800	MMP7	-643	LOC101901919	73233	TMEM123	-81986	MMP7	-10811	MMP20	52957	LOC101901919	71137	{'MMP7'}	set()	-43.4601	15_949	5	45.8333	2	91.5625	2	43.75	2	60	2	50	2			67.4679	43.6699	67.2078	90.6429	67.1795	98.0392	-23.175	-23.5096	-30.8314	60.0263	86.9383	-26.912	200	25.6106	-3.53305	22.0775
chr15_6142900	77.4994	87.8632	3	chr15:6142801-6142900	MMP7	-543	LOC101901919	73133	TMEM123	-81886	MMP7	-10711	MMP20	53057	LOC101901919	71037	{'MMP7'}	set()	-10.3639	15_949	5	89.1026	3	89.7233	3	43.5897	3	74.359	3	84.4156	3	98.0392	3	67.4679	43.6699	67.2078	90.6429	67.1795	98.0392	-23.175	-23.5096	-30.8314	60.0263	86.9383	-26.912	200	25.6106	-3.53305	22.0775
chr15_10267900	63.2107	75.3411	3	chr15:10267801-10267900	CNTN5	-539056	LOC104974169	-578773		inf	LOC104974169	-579406		inf		inf		set()	-12.1304	15_1511	5	66.1111	3	78.3414	3	57.1759	3	75.0549	3	91.6667	2	92.8571	2	53.7077	44.7644	58.3333	78.7927	68.7775	88.3866	-25.085	-24.013	-30.0533	49.4625	73.903	-24.4406	200	26.2574	-2.63138	23.626
chr15_10268000	35.7143	72.465	2	chr15:10267901-10268000	CNTN5	-539156	LOC104974169	-578673		inf	LOC104974169	-579306		inf		inf		set()	-36.7507	15_1511	5	41.3043	2	79.244	2	32.3529	2	62.5	2	25	2	83.9161	2	53.7077	44.7644	58.3333	78.7927	68.7775	88.3866	-25.085	-24.013	-30.0533	49.4625	73.903	-24.4406	200	26.2574	-2.63138	23.626
chr15_18219200	79.0142	54.023	3	chr15:18219101-18219200	KDELC2	1514	C15H11orf65	-130069	DDX10	-139002	KDELC2	-72415	LOC112441675	-199721	C15H11orf65	-205031	{'KDELC2'}	{'KDELC2'}	24.9912	15_2556	5	90.8514	3	57.5	3	79.0616	3	40.7407	3	72.7513	3	74.4444	3	80.5906	70.3641	80.6064	52.8309	39.234	47.2222	27.7597	31.1301	33.3842	74.3658	47.2189	27.147	200	30.6699	-2.31123	28.3587
chr15_18219300	69.7174	40.4147	2	chr15:18219201-18219300	KDELC2	1414	C15H11orf65	-130169	DDX10	-138902	KDELC2	-72515	LOC112441675	-199621	C15H11orf65	-205131	{'KDELC2'}	{'KDELC2'}	29.3027	15_2556	5	70.3297	2	48.1618	2	61.6667	2	37.7273	2	88.4615	2	20	1	80.5906	70.3641	80.6064	52.8309	39.234	47.2222	27.7597	31.1301	33.3842	74.3658	47.2189	27.147	200	30.6699	-2.31123	28.3587
chr15_18748500	89.6104	75.7576	1	chr15:18748401-18748500	LOC112441675	329705	DDX10	390298	KDELC2	-457089	DDX10	83524	LOC112441675	329579	C15H11orf87	-587945		set()	13.8528	15_2607	5	85	1	83.3333	1	86.4865	1		0			66.6667	1	90.4167	89.8534	94.8119	64.5984	64.0909	74.2424	25.8183	25.7625	20.5695	91.3852	69.1925	22.1927	300	23.9173	-2.46124	21.4561
chr15_18748600	93.8127	65.5303	2	chr15:18748501-18748600	LOC112441675	329805	DDX10	390398	KDELC2	-457189	DDX10	83624	LOC112441675	329679	C15H11orf87	-587845		set()	28.2824	15_2607	5			49.3506	2	90	2	58.1818	2	94.0705	2	83.3333	2	90.4167	89.8534	94.8119	64.5984	64.0909	74.2424	25.8183	25.7625	20.5695	91.3852	69.1925	22.1927	300	23.9173	-2.46124	21.4561
chr15_18748700	90.7324	66.2896	2	chr15:18748601-18748700	LOC112441675	329905	DDX10	390498	KDELC2	-457289	DDX10	83724	LOC112441675	329779	C15H11orf87	-587745		set()	24.4428	15_2607	5	95.8333	2	61.1111	2	93.0736	2	70	2	95.5534	2	72.7273	2	90.4167	89.8534	94.8119	64.5984	64.0909	74.2424	25.8183	25.7625	20.5695	91.3852	69.1925	22.1927	300	23.9173	-2.46124	21.4561
chr15_20522500	89.2092	28.5506	3	chr15:20522401-20522500	FDX1	62971	LOC112441608	-63502	LOC782951	143380	FDX1	27562	LOC112441608	-71284	ARHGAP20	74188		set()	60.6586	15_2860	6	86.9228	3	30.0858	3	92.7536	3	28.2051	3	88.8889	3	22.9167	3	91.2875	94.7101	92.3611	45.0009	38.9703	40.2368	46.2866	55.7399	52.1243	92.1334	42.9834	49.15	300	51.2335	-3.89465	47.3388
chr15_20522600			0	chr15:20522501-20522600	FDX1	63071	LOC112441608	-63602	LOC782951	143480	FDX1	27662	LOC112441608	-71384	ARHGAP20	74088		set()		15_2860	6													91.2875	94.7101	92.3611	45.0009	38.9703	40.2368	46.2866	55.7399	52.1243	92.1334	42.9834	49.15	300	51.2335	-3.89465	47.3388
chr15_20522700	95.0575	57.4162	3	chr15:20522601-20522700	FDX1	63171	LOC112441608	-63702	LOC782951	143580	FDX1	27762	LOC112441608	-71484	ARHGAP20	73988		set()	37.6413	15_2860	6	95.6522	3	59.916	3	96.6667	3	49.7354	3	95.8333	3	57.5569	3	91.2875	94.7101	92.3611	45.0009	38.9703	40.2368	46.2866	55.7399	52.1243	92.1334	42.9834	49.15	300	51.2335	-3.89465	47.3388
chr15_20557400	93.5514	46.4286	2	chr15:20557301-20557400	FDX1	97871	LOC112441608	-98402	LOC782951	178280	ARHGAP20	39288	FDX1	62462	LOC112441608	-106184		set()	47.1228	15_2867	8	96.6667	2	50	2	88.8889	2	45.8333	2	93.1034	2	47.3684	2	95.6597	89.8611	92.7362	69.4345	66.1406	59.6817	26.2252	23.7205	33.0545	93.496	64.8199	28.6761	300	27.3963	-3.94457	23.4517
chr15_20557500			0	chr15:20557401-20557500	FDX1	97971	LOC112441608	-98502	LOC782951	178380	ARHGAP20	39188	FDX1	62562	LOC112441608	-106284		set()		15_2867	8													95.6597	89.8611	92.7362	69.4345	66.1406	59.6817	26.2252	23.7205	33.0545	93.496	64.8199	28.6761	300	27.3963	-3.94457	23.4517
chr15_20557600	93.4406	83.2111	6	chr15:20557501-20557600	FDX1	98071	LOC112441608	-98602	LOC782951	178480	ARHGAP20	39088	FDX1	62662	LOC112441608	-106384		set()	10.2295	15_2867	8	94.6528	6	88.869	6	90.8333	4	86.4478	6	92.369	6	71.9949	6	95.6597	89.8611	92.7362	69.4345	66.1406	59.6817	26.2252	23.7205	33.0545	93.496	64.8199	28.6761	300	27.3963	-3.94457	23.4517
chr15_23688500	25.5341	46.5933	4	chr15:23688401-23688500	TTC12	-185471	NCAM1	216012	ANKK1	-255801	NCAM1	-132158	TTC12	-232226	ANKK1	-270386		{'NCAM1'}	-21.0592	15_3461	7	6.66667	4	10.3571	4	25	4	71.4286	4	44.0598	4	76.875	4	10.5051	12.5	55.3632	38.0952	35.7143	76.489	-27.5902	-23.2143	-21.1257	33.6375	55.4662	-21.8287	200	23.8291	-2.69361	21.1355
chr15_23688600	41.7409	64.3391	3	chr15:23688501-23688600	TTC12	-185371	NCAM1	216112	ANKK1	-255701	NCAM1	-132058	TTC12	-232126	ANKK1	-270286		{'NCAM1'}	-22.5981	15_3461	7	14.3434	3	65.8333	3	0	1	0	1	66.6667	3	76.1029	3	10.5051	12.5	55.3632	38.0952	35.7143	76.489	-27.5902	-23.2143	-21.1257	33.6375	55.4662	-21.8287	200	23.8291	-2.69361	21.1355
chr15_23717800	63.4378	41.6667	2	chr15:23717701-23717800	TTC12	-156171	ANKK1	-226501	NCAM1	245312	NCAM1	-102858	TTC12	-202926	ANKK1	-241086		{'NCAM1'}	21.7712	15_3466	5	61.9048	2	25	2	75.3968	2	41.4286	2	51.3889	2	46.1538	2	79.5238	77.3413	71.5278	42.619	39.2857	52.265	36.9048	38.0556	19.2628	79.5928	45.2165	34.3764	300	30.0197	-8.60058	21.4192
chr15_23717900	85.6855	62.5541	2	chr15:23717801-23717900	TTC12	-156071	ANKK1	-226401	NCAM1	245412	NCAM1	-102758	TTC12	-202826	ANKK1	-240986		{'NCAM1'}	23.1314	15_3466	5	93.3333	2	60	1	79.2857	2	37.1429	2	91.6667	2	77.3077	2	79.5238	77.3413	71.5278	42.619	39.2857	52.265	36.9048	38.0556	19.2628	79.5928	45.2165	34.3764	300	30.0197	-8.60058	21.4192
chr15_23718000	89.6552	31.4286	1	chr15:23717901-23718000	TTC12	-155971	ANKK1	-226301	NCAM1	245512	NCAM1	-102658	TTC12	-202726	ANKK1	-240886		{'NCAM1'}	58.2266	15_3466	5	83.3333	1	42.8571	1							33.3333	1	79.5238	77.3413	71.5278	42.619	39.2857	52.265	36.9048	38.0556	19.2628	79.5928	45.2165	34.3764	300	30.0197	-8.60058	21.4192
chr15_24304100	85.5884	54.9231	3	chr15:24304001-24304100	ZW10	15285	CLDN25	-24064	TMPRSS5	-45273	ZW10	-19834	CLDN25	-24757	USP28	32150		{'ZW10'}	30.6654	15_3620	5	88.8889	3	62.5	3	84.8485	3	61.1111	3	86.5079	3	48.6111	3	89.7569	90.1515	92.1176	52.6786	51.9841	46.1806	37.0784	38.1674	45.937	90.001	49.783	40.218	200	40.2092	-3.94447	36.2647
chr15_24304200	94.4135	44.6429	2	chr15:24304101-24304200	ZW10	15185	CLDN25	-23964	TMPRSS5	-45373	ZW10	-19934	CLDN25	-24657	USP28	32050		{'ZW10'}	49.7707	15_3620	5	90.625	2	42.8571	2	95.4545	2	42.8571	2	97.7273	2	43.75	2	89.7569	90.1515	92.1176	52.6786	51.9841	46.1806	37.0784	38.1674	45.937	90.001	49.783	40.218	200	40.2092	-3.94447	36.2647
chr15_26741300	69.6863	82.1074	4	chr15:26741201-26741300	LOC112441614	131208	LOC112441716	165261	LOC101901976	507451	LOC112441614	76827	LOC112441716	165170	LOC101901976	503963		set()	-12.4211	15_4150	5	55.0055	4	83.0882	4	65.5556	4	72.9167	4	81.9444	4	94.9342	4	40.8361	54.2063	56.3568	83.0882	72.9167	94.9342	-42.2521	-18.7103	-38.5774	48.4795	88.2759	-39.7964	200	31.2431	-10.341	20.9021
chr15_26741400	27.2727	94.4444	1	chr15:26741301-26741400	LOC112441614	131108	LOC112441716	165161	LOC101901976	507551	LOC112441614	76727	LOC112441716	165070	LOC101901976	504063		set()	-67.1717	15_4150	5	26.6667	1			42.8571	1			30.7692	1			40.8361	54.2063	56.3568	83.0882	72.9167	94.9342	-42.2521	-18.7103	-38.5774	48.4795	88.2759	-39.7964	200	31.2431	-10.341	20.9021
chr15_27565500	79.0079	65.1685	4	chr15:27565401-27565500	SIK3	15884	LOC104974207	59789	APOA1	-60058	SIK3	-53616	LOC104974207	53805	APOA1	-61946		{'SIK3'}	13.8395	15_4358	5	82.3958	4	77.5	4	78.125	4	49.1667	4	86.6667	4	55.202	4	86.6525	78.125	86.6667	60.4891	53.1548	60.9343	26.1633	24.9702	25.7323	84.3316	57.5842	26.7473	200	25.6172	-0.49329	25.1239
chr15_27565600	89.6552	50	1	chr15:27565501-27565600	SIK3	15784	LOC104974207	59889	APOA1	-60158	SIK3	-53716	LOC104974207	53905	APOA1	-62046		{'SIK3'}	39.6552	15_4358	5	90.9091	1	43.4783	1		0	57.1429	1			66.6667	1	86.6525	78.125	86.6667	60.4891	53.1548	60.9343	26.1633	24.9702	25.7323	84.3316	57.5842	26.7473	200	25.6172	-0.49329	25.1239
chr15_34841300	46.087	77.386	2	chr15:34841201-34841300	MYOD1	-44533	KCNC1	-61346	OTOG	118113	OTOG	30161	MYOD1	-47181	KCNC1	-95884		set()	-31.2991	15_6024	6	57.6923	2	85.7143	2	34.8485	2	83.3333	2	47.3684	2	70	2	64.9038	56.0606	58.962	87.2321	77.9861	78.796	-22.3283	-21.9255	-19.834	59.4098	81.0465	-21.6367	200	21.334	-1.09334	20.2406
chr15_34841400	72.7326	84.7069	4	chr15:34841301-34841400	MYOD1	-44633	KCNC1	-61446	OTOG	118013	OTOG	30061	MYOD1	-47281	KCNC1	-95984		set()	-11.9744	15_6024	6	72.1154	4	88.75	4	77.2727	4	72.6389	4	70.5556	4	87.5919	4	64.9038	56.0606	58.962	87.2321	77.9861	78.796	-22.3283	-21.9255	-19.834	59.4098	81.0465	-21.6367	200	21.334	-1.09334	20.2406
chr15_36768500	20.4545	88.6792	1	chr15:36768401-36768500	LOC104974237	522461	SOX6	646874	LOC112441624	-669596	SOX6	219995	LOC104974237	507428	INSC	573907		set()	-68.2247	15_6309	5	16.6667	1	90.9091	1	20	1	77.7778	1	36.3636	1	87.5	1	53.4455	20	56.6077	89.6437	88.0471	88.0342	-36.1982	-68.0471	-31.4265	49.6302	88.7354	-39.1052	400	42.6184	-16.2556	26.3629
chr15_36768600			0	chr15:36768501-36768600	LOC104974237	522361	SOX6	646974	LOC112441624	-669496	SOX6	220095	LOC104974237	507328	INSC	573807		set()		15_6309	5													53.4455	20	56.6077	89.6437	88.0471	88.0342	-36.1982	-68.0471	-31.4265	49.6302	88.7354	-39.1052	400	42.6184	-16.2556	26.3629
chr15_36768700	46.4256	85.4396	2	chr15:36768601-36768700	LOC104974237	522261	SOX6	647074	LOC112441624	-669396	SOX6	220195	LOC104974237	507228	INSC	573707		set()	-39.014	15_6309	5	55.2083	2	85.7143	2	20	2	90.9091	2	57.619	2	84.2949	2	53.4455	20	56.6077	89.6437	88.0471	88.0342	-36.1982	-68.0471	-31.4265	49.6302	88.7354	-39.1052	400	42.6184	-16.2556	26.3629
chr15_36768800	82.0106	92.0875	2	chr15:36768701-36768800	LOC104974237	522161	SOX6	647174	LOC112441624	-669296	SOX6	220295	LOC104974237	507128	INSC	573607		set()	-10.077	15_6309	5	88.4615	2	92.3077	2			95.4545	2	75.8403	2	92.3077	2	53.4455	20	56.6077	89.6437	88.0471	88.0342	-36.1982	-68.0471	-31.4265	49.6302	88.7354	-39.1052	400	42.6184	-16.2556	26.3629
chr15_37871300	75.4098	22.5	1	chr15:37871201-37871300	CYP2R1	-18767	CALCB	-61862	PDE3B	224187	CYP2R1	-43713	PDE3B	62182	CALCB	-65166		set()	52.9098	15_6489	5	75	1	18.75	1	64	1	22.2222	1	89.4737	1	40	1	65.4202	67.0623	83.6116	40.4941	36.1111	63.0556	24.9261	30.9512	20.556	70.2702	41.4117	28.8585	500	25.1241	-4.2617	20.8624
chr15_37871400	66.6667	34.375	1	chr15:37871301-37871400	CYP2R1	-18667	CALCB	-61962	PDE3B	224087	CYP2R1	-43613	PDE3B	62082	CALCB	-65266		set()	32.2917	15_6489	5	55.5556	1	36.3636	1	75	1	33.3333	1	70	1	66.6667	1	65.4202	67.0623	83.6116	40.4941	36.1111	63.0556	24.9261	30.9512	20.556	70.2702	41.4117	28.8585	500	25.1241	-4.2617	20.8624
chr15_37871500			0	chr15:37871401-37871500	CYP2R1	-18567	CALCB	-62062	PDE3B	223987	CYP2R1	-43513	PDE3B	61982	CALCB	-65366		set()		15_6489	5													65.4202	67.0623	83.6116	40.4941	36.1111	63.0556	24.9261	30.9512	20.556	70.2702	41.4117	28.8585	500	25.1241	-4.2617	20.8624
chr15_37871600	86.1742	66.6667	2	chr15:37871501-37871600	CYP2R1	-18467	CALCB	-62162	PDE3B	223887	CYP2R1	-43413	PDE3B	61882	CALCB	-65466		set()	19.5076	15_6489	5	90.3846	2	73.5294	2	83.0952	2	63.8889	2	90.3571	2	72.2222	2	65.4202	67.0623	83.6116	40.4941	36.1111	63.0556	24.9261	30.9512	20.556	70.2702	41.4117	28.8585	500	25.1241	-4.2617	20.8624
chr15_37871700	52.8302	42.1053	1	chr15:37871601-37871700	CYP2R1	-18367	CALCB	-62262	PDE3B	223787	CYP2R1	-43313	PDE3B	61782	CALCB	-65566		set()	10.7249	15_6489	5	40.7407	1	33.3333	1	46.1538	1	25	1	84.6154	1	73.3333	1	65.4202	67.0623	83.6116	40.4941	36.1111	63.0556	24.9261	30.9512	20.556	70.2702	41.4117	28.8585	500	25.1241	-4.2617	20.8624
chr15_42138200	72.0804	58.9339	4	chr15:42138101-42138200	RNF141	-4982	LYVE1	36022	MIR2315	-40356	LYVE1	21730	RNF141	-39368	MRVI1	39573		set()	13.1466	15_7232	5	79.5227	4	63.3539	4	62.4425	4	47.3977	4	92.3077	4	82.9545	4	80.0839	65.3122	91.6084	60.6243	39.3238	64.5542	19.4596	25.9883	27.0542	73.1614	53.1033	20.0581	300	23.9175	-3.35722	20.5603
chr15_42138300			0	chr15:42138201-42138300	RNF141	-4882	LYVE1	36122	MIR2315	-40256	LYVE1	21830	RNF141	-39268	MRVI1	39673		set()		15_7232	5													80.0839	65.3122	91.6084	60.6243	39.3238	64.5542	19.4596	25.9883	27.0542	73.1614	53.1033	20.0581	300	23.9175	-3.35722	20.5603
chr15_42138400	74.2424	47.2727	1	chr15:42138301-42138400	RNF141	-4782	LYVE1	36222	MIR2315	-40156	LYVE1	21930	RNF141	-39168	MRVI1	39773		set()	26.9697	15_7232	5	80.6452	1	57.8947	1	68.1818	1	31.25	1	90.9091	1	46.1538	1	80.0839	65.3122	91.6084	60.6243	39.3238	64.5542	19.4596	25.9883	27.0542	73.1614	53.1033	20.0581	300	23.9175	-3.35722	20.5603
chr15_42921800	90	40.4255	1	chr15:42921701-42921800	LOC104974249	-14450	SWAP70	72944	WEE1	167689	SWAP70	-3602	SBF2	30871	LOC104974249	-64567		{'SWAP70'}	49.5745	15_7343	5	94.1176	1	14.2857	1	72.7273	1	44.4444	1	95	1	40.7407	1	85.9966	85.1136	85.2056	26.9345	43.4722	43.5217	59.0621	41.6414	41.6839	82.2446	43.1008	39.1437	200	46.8023	-8.20218	38.6001
chr15_42921900	74.4891	45.7761	4	chr15:42921801-42921900	LOC104974249	-14550	SWAP70	72844	WEE1	167589	SWAP70	-3702	SBF2	30971	LOC104974249	-64667		{'SWAP70'}	28.713	15_7343	5	77.8755	4	39.5833	4	97.5	4	42.5	4	75.4112	4	46.3026	4	85.9966	85.1136	85.2056	26.9345	43.4722	43.5217	59.0621	41.6414	41.6839	82.2446	43.1008	39.1437	200	46.8023	-8.20218	38.6001
chr15_42975900	78.2193	55.4837	4	chr15:42975801-42975900	SWAP70	18844	LOC104974249	-68550	WEE1	113589	SWAP70	-57702	SBF2	84971	WEE1	101322		{'SWAP70'}	22.7356	15_7352	5	72.5962	4	10	2	86.3636	4	63.1944	4	83.4821	4	65	4	69.6314	75	68.4077	16.5385	42.3115	39.6429	53.0929	32.6885	28.7649	66.8874	41.4918	25.3956	300	36.8212	-10.6645	26.1567
chr15_42976000			0	chr15:42975901-42976000	SWAP70	18744	LOC104974249	-68650	WEE1	113489	SWAP70	-57802	SBF2	85071	WEE1	101222		{'SWAP70'}		15_7352	5													69.6314	75	68.4077	16.5385	42.3115	39.6429	53.0929	32.6885	28.7649	66.8874	41.4918	25.3956	300	36.8212	-10.6645	26.1567
chr15_42976100	55.5556	27.5	1	chr15:42976001-42976100	SWAP70	18644	LOC104974249	-68750	WEE1	113389	SWAP70	-57902	SBF2	85171	WEE1	101122		{'SWAP70'}	28.0556	15_7352	5	66.6667	1	23.0769	1	63.6364	1	21.4286	1	53.3333	1	14.2857	1	69.6314	75	68.4077	16.5385	42.3115	39.6429	53.0929	32.6885	28.7649	66.8874	41.4918	25.3956	300	36.8212	-10.6645	26.1567
chr15_53051700	94.6429	66.6667	2	chr15:53051601-53051700	FAM168A	15952	PLEKHB1	-65534	LOC112441698	-121285	PLEKHB1	-84654	RAB6A	98931	LOC112441698	-121389		{'FAM168A'}	27.9762	15_8946	5	95	2	68.1818	2	93.75	2	68.1818	2			64.2857	2	95.8333	93.1713	96.2963	67.1928	67.4242	71.0317	28.6406	25.7471	25.2646	94.3011	68.526	25.7752	200	26.5098	-1.49082	25.019
chr15_53051800	93.9594	70.3853	3	chr15:53051701-53051800	FAM168A	15852	PLEKHB1	-65434	LOC112441698	-121385	PLEKHB1	-84554	RAB6A	98831	LOC112441698	-121489		{'FAM168A'}	23.5741	15_8946	5	96.6667	3	66.2037	3	92.5926	3	66.6667	3	96.2963	3	77.7778	3	95.8333	93.1713	96.2963	67.1928	67.4242	71.0317	28.6406	25.7471	25.2646	94.3011	68.526	25.7752	200	26.5098	-1.49082	25.019
chr15_53987500	64.3031	76.7787	3	chr15:53987401-53987500	CHRDL2	55007	RNF169	-76188	POLD3	78131	CHRDL2	21442	POLD3	33982	LOC112441688	80251		set()	-12.4755	15_9071	5	87.825	3	88.8889	3	64.5425	3	84.518	3	37.1955	3	73.1197	3	63.1538	61.97	30.5627	88.8889	89.2838	74.4909	-25.7351	-27.3138	-43.9281	54.0083	87.1128	-33.1045	400	31.3726	-8.22945	23.1431
chr15_53987600			0	chr15:53987501-53987600	CHRDL2	54907	RNF169	-76088	POLD3	78231	CHRDL2	21342	POLD3	34082	LOC112441688	80151		set()		15_9071	5													63.1538	61.97	30.5627	88.8889	89.2838	74.4909	-25.7351	-27.3138	-43.9281	54.0083	87.1128	-33.1045	400	31.3726	-8.22945	23.1431
chr15_53987700	63.7931	86.8852	1	chr15:53987601-53987700	CHRDL2	54807	RNF169	-75988	POLD3	78331	CHRDL2	21242	POLD3	34182	LOC112441688	80051		set()	-23.0921	15_9071	5	88	1			76.9231	1	90	1	6.66667	1	75.8621	1	63.1538	61.97	30.5627	88.8889	89.2838	74.4909	-25.7351	-27.3138	-43.9281	54.0083	87.1128	-33.1045	400	31.3726	-8.22945	23.1431
chr15_53987800	33.9286	97.6744	1	chr15:53987701-53987800	CHRDL2	54707	RNF169	-75888	POLD3	78431	CHRDL2	21142	POLD3	34282	LOC112441688	79951		set()	-63.7458	15_9071	5	13.6364	1			44.4444	1	93.3333	1	47.8261	1			63.1538	61.97	30.5627	88.8889	89.2838	74.4909	-25.7351	-27.3138	-43.9281	54.0083	87.1128	-33.1045	400	31.3726	-8.22945	23.1431
chr15_62596600	40.4762	4.87805	1	chr15:62596501-62596600	PAX6	-8393	LOC101902235	227761	RCN1	-257512	PAX6	-36483	ELP4	42647	LOC101902235	214884		set()	35.5981	15_10381	6	57.8947	1	14.2857	1					36.3636	1	10.5263	1	54.0051	36.9048	40.5239	30.582	13.8542	20.7468	23.423	23.0506	19.7771	43.4079	19.6501	23.7579	300	22.0206	-1.638	20.3826
chr15_62596700	64.2931	40.8646	4	chr15:62596601-62596700	PAX6	-8493	LOC101902235	227661	RCN1	-257412	PAX6	-36583	ELP4	42747	LOC101902235	214784		set()	23.4285	15_10381	6	74.1204	4	63.1746	4	40.4762	4	11.0417	4	70.2081	4	41.7141	4	54.0051	36.9048	40.5239	30.582	13.8542	20.7468	23.423	23.0506	19.7771	43.4079	19.6501	23.7579	300	22.0206	-1.638	20.3826
chr15_62596800	25.4545	13.2075	1	chr15:62596701-62596800	PAX6	-8593	LOC101902235	227561	RCN1	-257312	PAX6	-36683	ELP4	42847	LOC101902235	214684		set()	12.247	15_10381	6	30	1	14.2857	1	33.3333	1	16.6667	1	15	1	10	1	54.0051	36.9048	40.5239	30.582	13.8542	20.7468	23.423	23.0506	19.7771	43.4079	19.6501	23.7579	300	22.0206	-1.638	20.3826
chr15_65595900	36.5248	22.5416	3	chr15:65595801-65595900	CD44	-53650	MIR1343	135630	PDHX	168640	PDHX	93275	MIR1343	135552	CD44	-141564		set()	13.9832	15_10963	6	39.5022	3	36.71	3	60.3175	3		0	38.1373	3	10.1449	3	62.8964	74.5503	63.9945	39.5076	50.7937	34.976	23.3888	23.7566	29.0185	63.8568	38.5836	25.2732	500	25.2632	-2.57154	22.6917
chr15_65596000	43.9024	29.4118	1	chr15:65595901-65596000	CD44	-53550	MIR1343	135730	PDHX	168740	PDHX	93375	MIR1343	135652	CD44	-141464		set()	14.4907	15_10963	6	43.75	1	8.33333	1		0	66.6667	1	61.5385	1	30.7692	1	62.8964	74.5503	63.9945	39.5076	50.7937	34.976	23.3888	23.7566	29.0185	63.8568	38.5836	25.2732	500	25.2632	-2.57154	22.6917
chr15_65596100			0	chr15:65596001-65596100	CD44	-53450	MIR1343	135830	PDHX	168840	PDHX	93475	MIR1343	135752	CD44	-141364		set()		15_10963	6													62.8964	74.5503	63.9945	39.5076	50.7937	34.976	23.3888	23.7566	29.0185	63.8568	38.5836	25.2732	500	25.2632	-2.57154	22.6917
chr15_65596200	93.75	64.2857	1	chr15:65596101-65596200	CD44	-53350	MIR1343	135930	PDHX	168940	PDHX	93575	MIR1343	135852	CD44	-141264		set()	29.4643	15_10963	6	93.3333	1	85.7143	1	83.3333	1	50	1			44.4444	1	62.8964	74.5503	63.9945	39.5076	50.7937	34.976	23.3888	23.7566	29.0185	63.8568	38.5836	25.2732	500	25.2632	-2.57154	22.6917
chr15_65596300	81.25	38.0952	1	chr15:65596201-65596300	CD44	-53250	MIR1343	136030	PDHX	169040	PDHX	93675	MIR1343	135952	CD44	-141164		set()	43.1548	15_10963	6	75	1	27.2727	1	80	1	35.7143	1	92.3077	1	54.5455	1	62.8964	74.5503	63.9945	39.5076	50.7937	34.976	23.3888	23.7566	29.0185	63.8568	38.5836	25.2732	500	25.2632	-2.57154	22.6917
chr15_66150300	90.4189	70.2778	3	chr15:66150201-66150300	FJX1	25612	TRIM44	-32127	PAMR1	-122236	FJX1	18516	TRIM44	-141692	PAMR1	-199746		set()	20.1412	15_11102	5	93.9394	3	73.5931	3	89.7436	3	58.8889	3	88.8889	3	78.7879	3	93.1235	84.9262	88.8889	66.2083	63.0159	62.963	26.9152	21.9103	25.9259	90.1035	64.4271	25.6763	400	24.8195	-2.16418	22.6554
chr15_66150400	86.2745	48.7179	1	chr15:66150301-66150400	FJX1	25712	TRIM44	-32027	PAMR1	-122336	FJX1	18616	TRIM44	-141592	PAMR1	-199846		set()	37.5566	15_11102	5	92.3077	1	58.8235	1	72.7273	1	44.4444	1			55.5556	1	93.1235	84.9262	88.8889	66.2083	63.0159	62.963	26.9152	21.9103	25.9259	90.1035	64.4271	25.6763	400	24.8195	-2.16418	22.6554
chr15_66150500			0	chr15:66150401-66150500	FJX1	25812	TRIM44	-31927	PAMR1	-122436	FJX1	18716	TRIM44	-141492	PAMR1	-199946		set()		15_11102	5													93.1235	84.9262	88.8889	66.2083	63.0159	62.963	26.9152	21.9103	25.9259	90.1035	64.4271	25.6763	400	24.8195	-2.16418	22.6554
chr15_66150600	93.617	74.2857	1	chr15:66150501-66150600	FJX1	25912	TRIM44	-31827	PAMR1	-122536	FJX1	18816	TRIM44	-141392	PAMR1	-200046		set()	19.3313	15_11102	5					92.3077	1	85.7143	1			54.5455	1	93.1235	84.9262	88.8889	66.2083	63.0159	62.963	26.9152	21.9103	25.9259	90.1035	64.4271	25.6763	400	24.8195	-2.16418	22.6554
chr15_72279700	45.3704	68.0497	2	chr15:72279601-72279700	LOC112441587	-327940	LRRC4C	-461618		inf	LOC112441587	-329354		inf		inf		set()	-22.6793	15_12101	5			93.75	2			46.4286	2		0	90	2	42.2222	38.75	33.1818	83.4395	65.3499	81.7094	-41.2173	-26.5999	-48.5276	40.9298	65.3562	-24.4264	400	37.6111	-9.1161	28.495
chr15_72279800			0	chr15:72279701-72279800	LOC112441587	-327840	LRRC4C	-461718		inf	LOC112441587	-329254		inf		inf		set()		15_12101	5													42.2222	38.75	33.1818	83.4395	65.3499	81.7094	-41.2173	-26.5999	-48.5276	40.9298	65.3562	-24.4264	400	37.6111	-9.1161	28.495
chr15_72279900	34.7524	61.3524	2	chr15:72279801-72279900	LOC112441587	-327740	LRRC4C	-461818		inf	LOC112441587	-329154		inf		inf		set()	-26.5999	15_12101	5	44.4444	2	68.3333	2	40	2	82.9545	2	30	2	88.4615	2	42.2222	38.75	33.1818	83.4395	65.3499	81.7094	-41.2173	-26.5999	-48.5276	40.9298	65.3562	-24.4264	400	37.6111	-9.1161	28.495
chr15_72280000	42.6667	66.6667	1	chr15:72279901-72280000	LOC112441587	-327640	LRRC4C	-461918		inf	LOC112441587	-329054		inf		inf		set()	-24	15_12101	5	40	1	88.2353	1	37.5	1	66.6667	1	36.3636	1	66.6667	1	42.2222	38.75	33.1818	83.4395	65.3499	81.7094	-41.2173	-26.5999	-48.5276	40.9298	65.3562	-24.4264	400	37.6111	-9.1161	28.495
chr15_72831600	57.9665	85.9345	3	chr15:72831501-72831600	LOC112441587	223960	API5	-592203	TTC17	-629534	LOC112441587	222546	API5	-619000	TTC17	-730109		set()	-27.9679	15_12206	5	78.2051	3	90.6089	3	50.7937	3	82.2222	3	80.9524	3	81.8519	3	61.0501	58.7302	61.4286	90.1703	85.1852	85.9259	-29.1202	-26.455	-24.4974	56.1501	89.4218	-33.2716	300	26.624	-1.89463	24.7294
chr15_72831700	35.4839	89.4737	1	chr15:72831601-72831700	LOC112441587	224060	API5	-592103	TTC17	-629434	LOC112441587	222646	API5	-618900	TTC17	-730009		set()	-53.9898	15_12206	5	35.7143	1	88.2353	1	66.6667	1	90	1	20	1	90	1	61.0501	58.7302	61.4286	90.1703	85.1852	85.9259	-29.1202	-26.455	-24.4974	56.1501	89.4218	-33.2716	300	26.624	-1.89463	24.7294
chr15_72831800	75	92.8571	1	chr15:72831701-72831800	LOC112441587	224160	API5	-592003	TTC17	-629334	LOC112441587	222746	API5	-618800	TTC17	-729909		set()	-17.8571	15_12206	5	69.2308	1	91.6667	1			83.3333	1	83.3333	1			61.0501	58.7302	61.4286	90.1703	85.1852	85.9259	-29.1202	-26.455	-24.4974	56.1501	89.4218	-33.2716	300	26.624	-1.89463	24.7294
chr15_73427100	79.8869	64.5161	2	chr15:73427001-73427100	API5	3278	TTC17	-34034	LOC101908884	-218013	API5	-23500	TTC17	-134609	LOC104974316	219492		{'API5'}	15.3707	15_12352	5	83.3333	2	51.6026	2	73.9011	2	66.3636	2	92.3077	2	83.3333	2	69.2778	75.0666	89.9038	38.6294	47.399	53.9683	30.6484	27.6676	35.9356	74.5604	45.9735	28.5869	300	31.2345	-3.41889	27.8156
chr15_73427200	64.2025	45.1993	2	chr15:73427101-73427200	API5	3378	TTC17	-33934	LOC101908884	-217913	API5	-23400	TTC17	-134509	LOC104974316	219392		{'API5'}	19.0032	15_12352	5	52.5	2	35.7143	2	78.5714	2	62.5	2	87.5	2	34.8214	2	69.2778	75.0666	89.9038	38.6294	47.399	53.9683	30.6484	27.6676	35.9356	74.5604	45.9735	28.5869	300	31.2345	-3.41889	27.8156
chr15_73427300	79.5918	28.2051	1	chr15:73427201-73427300	API5	3478	TTC17	-33834	LOC101908884	-217813	API5	-23300	TTC17	-134409	LOC104974316	219292		{'API5'}	51.3867	15_12352	5	72	1	28.5714	1	72.7273	1	13.3333	1			43.75	1	69.2778	75.0666	89.9038	38.6294	47.399	53.9683	30.6484	27.6676	35.9356	74.5604	45.9735	28.5869	300	31.2345	-3.41889	27.8156
chr15_76739800	32.8125	88.7097	1	chr15:76739701-76739800	CKAP5	14026	MIR2319B	-29476	MIR2319A	29549	MIR2319A	29474	MIR2319B	-29547	LOC112441674	-46105		{'CKAP5'}	-55.8972	15_13089	5	39.2857	1	93.5484	1	30	1	83.3333	1	26.6667	1	80	1	56.4465	50.9596	59.8203	91.2254	87.2549	86.875	-34.7789	-36.2953	-27.0547	54.878	88.5384	-33.6604	200	32.4442	-4.04628	28.3979
chr15_76739900	76.9434	88.3671	4	chr15:76739801-76739900	CKAP5	13926	MIR2319B	-29376	MIR2319A	29449	MIR2319A	29374	MIR2319B	-29447	LOC112441674	-46205		{'CKAP5'}	-11.4236	15_13089	5	73.6073	4	88.9024	4	71.9191	4	91.1765	4	92.9739	4	93.75	4	56.4465	50.9596	59.8203	91.2254	87.2549	86.875	-34.7789	-36.2953	-27.0547	54.878	88.5384	-33.6604	200	32.4442	-4.04628	28.3979
chr15_81260100	86.6326	53.0398	3	chr15:81260001-81260100	LOC524304	19980	LOC615808	-44059	LOC112441662	47013	LOC524304	18934	LOC112441662	38136	LOC615808	-45164		set()	33.5928	15_14159	6	92.5926	3	50	3	93.3333	3	55.5556	3	77.6825	3	50.7714	3	93.1019	92.5613	86.3246	42.1296	50	37.8857	50.9722	42.5613	48.4389	88.6912	39.9567	48.7345	200	47.1897	-3.52307	43.6667
chr15_81260200	90.7498	26.8735	3	chr15:81260101-81260200	LOC524304	19880	LOC615808	-43959	LOC112441662	47113	LOC524304	18834	LOC112441662	38236	LOC615808	-45064		set()	63.8762	15_14159	6	93.6111	3	34.2593	3	91.7892	3	44.4444	2	94.9668	3	25	3	93.1019	92.5613	86.3246	42.1296	50	37.8857	50.9722	42.5613	48.4389	88.6912	39.9567	48.7345	200	47.1897	-3.52307	43.6667
chr16_854800	70.2092	15.7895	2	chr16:854701-854800	LOC112441941	-2178	MYOG	-54405	ADORA1	-60722	LOC112441941	-2288	MYOG	-57246	PPFIA4	63520	{'LOC112441941'}	set()	54.4197	16_210	6	61.7424	2			80	2			83.3333	2	22.619	2	60.8293	73.6219	85.2904	32.2368	51.5873	52.4115	28.5925	22.0346	32.8789	67.857	40.9013	26.9558	400	27.4637	-4.45942	23.0042
chr16_854900			0	chr16:854801-854900	LOC112441941	-2078	MYOG	-54505	ADORA1	-60622	LOC112441941	-2188	MYOG	-57346	PPFIA4	63620	{'LOC112441941'}	set()		16_210	6													60.8293	73.6219	85.2904	32.2368	51.5873	52.4115	28.5925	22.0346	32.8789	67.857	40.9013	26.9558	400	27.4637	-4.45942	23.0042
chr16_855000	55.8894	41.6667	2	chr16:854901-855000	LOC112441941	-1978	MYOG	-54605	ADORA1	-60522	LOC112441941	-2088	MYOG	-57446	PPFIA4	63720	{'LOC112441941'}	set()	14.2228	16_210	6	47.5	2	0	1	71.8182	2	50	2	77.0833	2	50	2	60.8293	73.6219	85.2904	32.2368	51.5873	52.4115	28.5925	22.0346	32.8789	67.857	40.9013	26.9558	400	27.4637	-4.45942	23.0042
chr16_855100	77.4725	65.2477	2	chr16:855001-855100	LOC112441941	-1878	MYOG	-54705	ADORA1	-60422	LOC112441941	-1988	MYOG	-57546	PPFIA4	63820	{'LOC112441941'}	set()	12.2248	16_210	6	73.2456	2	64.4737	2	69.0476	2	53.1746	2	95.4545	2	84.6154	2	60.8293	73.6219	85.2904	32.2368	51.5873	52.4115	28.5925	22.0346	32.8789	67.857	40.9013	26.9558	400	27.4637	-4.45942	23.0042
chr16_2504000	94.1176	41.6667	1	chr16:2503901-2504000	LOC100848180	10208	NFASC	-101483	LRRN2	-142570	LOC100848180	-24780	LRRN2	-145597	MDM4	198701		{'LOC100848180'}	52.451	16_630	6	88.2353	1		0	88.8889	1	16.6667	1			69.2308	1	90.4658	86.5972	94.0534	65.625	40.3788	59.3531	24.8408	46.2184	34.7002	91.8987	55.3583	36.5404	500	34.1537	-8.73614	25.4175
chr16_2504100	96.0361	79.9431	2	chr16:2504001-2504100	LOC100848180	10108	NFASC	-101383	LRRN2	-142670	LOC100848180	-24880	LRRN2	-145697	MDM4	198801		{'LOC100848180'}	16.093	16_630	6	97.5	2			90	2	68.3333	2	97.619	2	72.7273	2	90.4658	86.5972	94.0534	65.625	40.3788	59.3531	24.8408	46.2184	34.7002	91.8987	55.3583	36.5404	500	34.1537	-8.73614	25.4175
chr16_2504200	88.5523	72.9004	2	chr16:2504101-2504200	LOC100848180	10008	NFASC	-101283	LRRN2	-142770	LOC100848180	-24980	LRRN2	-145797	MDM4	198901		{'LOC100848180'}	15.6518	16_630	6	86.8421	2	81.25	2	87.5	2	59.8485	2	88.8889	2	81.8182	2	90.4658	86.5972	94.0534	65.625	40.3788	59.3531	24.8408	46.2184	34.7002	91.8987	55.3583	36.5404	500	34.1537	-8.73614	25.4175
chr16_2504300			0	chr16:2504201-2504300	LOC100848180	9908	NFASC	-101183	LRRN2	-142870	LOC100848180	-25080	LRRN2	-145897	MDM4	199001		{'LOC100848180'}		16_630	6													90.4658	86.5972	94.0534	65.625	40.3788	59.3531	24.8408	46.2184	34.7002	91.8987	55.3583	36.5404	500	34.1537	-8.73614	25.4175
chr16_2504400	88.8889	26.9231	1	chr16:2504301-2504400	LOC100848180	9808	NFASC	-101083	LRRN2	-142970	LOC100848180	-25180	LRRN2	-145997	MDM4	199101		{'LOC100848180'}	61.9658	16_630	6	89.2857	1	50	1	80	1	16.6667	1	95.6522	1	13.6364	1	90.4658	86.5972	94.0534	65.625	40.3788	59.3531	24.8408	46.2184	34.7002	91.8987	55.3583	36.5404	500	34.1537	-8.73614	25.4175
chr16_3139300	84.2782	73.2905	4	chr16:3139201-3139300	LEMD1	30941	KLHDC8A	-33512	LOC112441811	-44570	LEMD1	964	KLHDC8A	-38921	LOC112441811	-56709	{'LEMD1'}	set()	10.9878	16_844	5	84.944	4	65.625	4	82.2222	3	61.5909	4	94.3182	4	85.0522	4	79.0105	68.6111	83.8258	40.3125	39.1288	59.1928	38.698	29.4823	24.633	75.9626	48.9829	26.9797	300	30.4034	-5.83349	24.5699
chr16_3139400			0	chr16:3139301-3139400	LEMD1	30841	KLHDC8A	-33612	LOC112441811	-44470	LEMD1	864	KLHDC8A	-39021	LOC112441811	-56609	{'LEMD1'}	set()		16_844	5													79.0105	68.6111	83.8258	40.3125	39.1288	59.1928	38.698	29.4823	24.633	75.9626	48.9829	26.9797	300	30.4034	-5.83349	24.5699
chr16_3139500	67.6471	24.6753	1	chr16:3139401-3139500	LEMD1	30741	KLHDC8A	-33712	LOC112441811	-44370	LEMD1	764	KLHDC8A	-39121	LOC112441811	-56509	{'LEMD1'}	set()	42.9717	16_844	5	73.0769	1	15	1	55	1	16.6667	1	73.3333	1	33.3333	1	79.0105	68.6111	83.8258	40.3125	39.1288	59.1928	38.698	29.4823	24.633	75.9626	48.9829	26.9797	300	30.4034	-5.83349	24.5699
chr16_4387600	20.6162	43.9031	4	chr16:4387501-4387600	EIF2D	3474	LOC100847410	35972	DYRK3	-36043	LOC100847410	7888	EIF2D	-10832	RASSF5	20398		{'EIF2D'}	-23.2869	16_1177	7	6.62055	4	37.0635	4	23.4524	4	48.04	4	33.9286	4	45.7271	4	21.7754	42.6786	43.8597	55.0397	66.3277	66.8587	-33.2643	-23.6491	-22.9989	33.0134	60.1645	-27.1511	200	26.2523	-4.6934	21.5589
chr16_4387700	45.4106	76.4259	3	chr16:4387601-4387700	EIF2D	3374	LOC100847410	35872	DYRK3	-35943	LOC100847410	7788	EIF2D	-10932	RASSF5	20498		{'EIF2D'}	-31.0153	16_1177	7	36.9302	3	73.0159	3	61.9048	3	84.6154	3	53.7908	3	87.9902	3	21.7754	42.6786	43.8597	55.0397	66.3277	66.8587	-33.2643	-23.6491	-22.9989	33.0134	60.1645	-27.1511	200	26.2523	-4.6934	21.5589
chr16_9599900	83.9753	55.6302	4	chr16:9599801-9599900	LOC789494	-676926		inf		inf	LOC789494	-682278		inf		inf		set()	28.3452	16_2148	5	94.0705	4	65.2976	4	95	4	65.625	4	68.4028	4	27.381	4	85.9241	95	59.2014	65.2976	65.625	27.381	20.6265	29.375	31.8204	71.9877	36.5651	35.4226	200	26.8145	-4.80532	22.0092
chr16_9600000	60	17.5	1	chr16:9599901-9600000	LOC789494	-677026		inf		inf	LOC789494	-682378		inf		inf		set()	42.5	16_2148	5	77.7778	1							50	1			85.9241	95	59.2014	65.2976	65.625	27.381	20.6265	29.375	31.8204	71.9877	36.5651	35.4226	200	26.8145	-4.80532	22.0092
chr16_11858900	85.2113	53.1468	3	chr16:11858801-11858900	LOC112441781	-118824	B3GALT2	-205318	CDC73	258631	LOC112441781	-120762	CDC73	168117	B3GALT2	-212967		set()	32.0645	16_2453	5	83.428	3	53.1359	3	91.2281	3	51.5152	3	95.7303	3	64.4444	3	87.2103	85.9987	94.7401	46.0124	40.7576	57.2222	41.1979	45.2411	37.5179	87.4906	46.4364	41.0542	200	41.1986	-3.15413	38.0445
chr16_11859000	89.7698	39.726	2	chr16:11858901-11859000	LOC112441781	-118924	B3GALT2	-205218	CDC73	258531	LOC112441781	-120862	CDC73	168017	B3GALT2	-212867		set()	50.0438	16_2453	5	90.9926	2	38.8889	2	80.7692	2	30	2	93.75	2	50	2	87.2103	85.9987	94.7401	46.0124	40.7576	57.2222	41.1979	45.2411	37.5179	87.4906	46.4364	41.0542	200	41.1986	-3.15413	38.0445
chr16_13479800	40.2027	93.0556	2	chr16:13479701-13479800	LOC107133223	271506	RGS18	-328250	LOC112441817	-372820	LOC107133223	156366	RGS18	-358807	LOC112441817	-375008		set()	-52.8529	16_2684	5	41.3849	2	92.8571	2	37.5	2	95.4545	2		0	93.75	2	52.2714	50.9722	57.3016	95.6349	92.1717	95.0231	-43.3635	-41.1995	-37.7216	50.7354	94.0471	-43.3117	300	40.6945	-2.32405	38.3704
chr16_13479900			0	chr16:13479801-13479900	LOC107133223	271606	RGS18	-328350	LOC112441817	-372920	LOC107133223	156466	RGS18	-358907	LOC112441817	-375108		set()		16_2684	5													52.2714	50.9722	57.3016	95.6349	92.1717	95.0231	-43.3635	-41.1995	-37.7216	50.7354	94.0471	-43.3117	300	40.6945	-2.32405	38.3704
chr16_13480000	61.2681	95.0386	3	chr16:13479901-13480000	LOC107133223	271706	RGS18	-328450	LOC112441817	-373020	LOC107133223	156566	RGS18	-359007	LOC112441817	-375208		set()	-33.7705	16_2684	5	63.1579	3	98.4127	3	64.4444	3	88.8889	3	57.3016	3	96.2963	3	52.2714	50.9722	57.3016	95.6349	92.1717	95.0231	-43.3635	-41.1995	-37.7216	50.7354	94.0471	-43.3117	300	40.6945	-2.32405	38.3704
chr16_18707100	73.9583	32.3152	2	chr16:18707001-18707100	KCTD3	-111708	LOC112441932	140764	LOC101901898	-247570	LOC112441932	140657	KCTD3	-180620	USH2A	185232		set()	41.6431	16_3374	5	67.6638	2	25	2	87.9762	2	33.3333	2	71.875	2	16.6667	2	71.2442	79.0711	67.9577	39.5833	38.8889	33.5897	31.6609	40.1822	34.368	70.4554	41.9974	28.458	200	35.2292	-3.55507	31.6742
chr16_18707200	66.9525	51.6796	3	chr16:18707101-18707200	KCTD3	-111608	LOC112441932	140864	LOC101901898	-247470	LOC112441932	140757	KCTD3	-180520	USH2A	185132		set()	15.273	16_3374	5	74.8246	3	54.1667	3	70.1659	3	44.4444	3	64.0404	3	50.5128	3	71.2442	79.0711	67.9577	39.5833	38.8889	33.5897	31.6609	40.1822	34.368	70.4554	41.9974	28.458	200	35.2292	-3.55507	31.6742
chr16_21604300	56.9724	70.3167	4	chr16:21604201-21604300	RRP15	-133680	LOC112441782	-175382	TGFB2	-203623	LOC112441782	-177854	RRP15	-186747	SPATA17	231463		set()	-13.3443	16_3888	5	71.4803	4	78.7179	4	23.2692	4	60.3175	3	66.4773	4	72.2902	4	54.7878	27.0192	53.2386	83.8034	51.5873	79.8951	-29.0156	-24.5681	-26.6565	47.2362	71.9231	-24.6869	300	26.6851	-1.81683	24.8683
chr16_21604400			0	chr16:21604301-21604400	RRP15	-133580	LOC112441782	-175482	TGFB2	-203523	LOC112441782	-177954	RRP15	-186647	SPATA17	231563		set()		16_3888	5													54.7878	27.0192	53.2386	83.8034	51.5873	79.8951	-29.0156	-24.5681	-26.6565	47.2362	71.9231	-24.6869	300	26.6851	-1.81683	24.8683
chr16_21604500	37.5	73.5294	1	chr16:21604401-21604500	RRP15	-133480	LOC112441782	-175582	TGFB2	-203423	LOC112441782	-178054	RRP15	-186547	SPATA17	231663		set()	-36.0294	16_3888	5	38.0952	1	88.8889	1	30.7692	1	42.8571	1	40	1	87.5	1	54.7878	27.0192	53.2386	83.8034	51.5873	79.8951	-29.0156	-24.5681	-26.6565	47.2362	71.9231	-24.6869	300	26.6851	-1.81683	24.8683
chr16_22799800	37.2727	76.7959	2	chr16:22799701-22799800	LYPLAL1	141213	LOC101904386	-274618	LOC112441783	-410439	LYPLAL1	109120	LOC101904386	-298550	LOC112441783	-421311		set()	-39.5232	16_4058	5	42.8571	2	81.9876	2	37.5	2	62.5	2	23.0769	2	89.2857	2	52.4578	37.3148	37.1368	85.1723	66.2879	77.9101	-32.7146	-28.9731	-40.7733	44.9916	79.7984	-34.8069	300	33.8094	-4.92372	28.8857
chr16_22799900	55.7377	76.4706	1	chr16:22799801-22799900	LYPLAL1	141313	LOC101904386	-274518	LOC112441783	-410539	LYPLAL1	109220	LOC101904386	-298450	LOC112441783	-421411		set()	-20.7329	16_4058	5	67.7419	1	76.4706	1	44.4444	1			41.6667	1	55.5556	1	52.4578	37.3148	37.1368	85.1723	66.2879	77.9101	-32.7146	-28.9731	-40.7733	44.9916	79.7984	-34.8069	300	33.8094	-4.92372	28.8857
chr16_22800000	41.9643	86.1288	2	chr16:22799901-22800000	LYPLAL1	141413	LOC101904386	-274418	LOC112441783	-410639	LYPLAL1	109320	LOC101904386	-298350	LOC112441783	-421511		set()	-44.1645	16_4058	5	46.7742	2	97.0588	2	30	2	70.0758	2	46.6667	2	88.8889	2	52.4578	37.3148	37.1368	85.1723	66.2879	77.9101	-32.7146	-28.9731	-40.7733	44.9916	79.7984	-34.8069	300	33.8094	-4.92372	28.8857
chr16_23959300	67.1284	36.2054	2	chr16:23959201-23959300	MARK1	-57631	C16H1orf115	-217052	RAB3GAP2	-223882	MARK1	-148807	C16H1orf115	-229585	MIR664B	-277272		set()	30.9229	16_4240	7	90	2	33.3333	2	66.6667	2	27.2727	2	52.2727	2	53.0952	2	91.0901	84.188	73.2124	56.5657	52.6769	47.7091	34.5244	31.5111	25.5033	81.0322	54.7602	26.272	500	30.2735	-3.74989	26.5236
chr16_23959400	82.1429	71.25	2	chr16:23959301-23959400	MARK1	-57531	C16H1orf115	-216952	RAB3GAP2	-223982	MARK1	-148707	C16H1orf115	-229485	MIR664B	-277372		set()	10.8929	16_4240	7	91.5033	2	95.4545	2	94.4444	2	79.0598	2	69.7436	2	55.4167	2	91.0901	84.188	73.2124	56.5657	52.6769	47.7091	34.5244	31.5111	25.5033	81.0322	54.7602	26.272	500	30.2735	-3.74989	26.5236
chr16_23959500	83.9484	36.5854	2	chr16:23959401-23959500	MARK1	-57431	C16H1orf115	-216852	RAB3GAP2	-224082	MARK1	-148607	C16H1orf115	-229385	MIR664B	-277472		set()	47.3631	16_4240	7	90	2	40.9091	2	83.3333	2	34.375	2	87.5	2	34.6154	2	91.0901	84.188	73.2124	56.5657	52.6769	47.7091	34.5244	31.5111	25.5033	81.0322	54.7602	26.272	500	30.2735	-3.74989	26.5236
chr16_23959600			0	chr16:23959501-23959600	MARK1	-57331	C16H1orf115	-216752	RAB3GAP2	-224182	MARK1	-148507	C16H1orf115	-229285	MIR664B	-277572		set()		16_4240	7													91.0901	84.188	73.2124	56.5657	52.6769	47.7091	34.5244	31.5111	25.5033	81.0322	54.7602	26.272	500	30.2735	-3.74989	26.5236
chr16_23959700	90.9091	75	1	chr16:23959601-23959700	MARK1	-57231	C16H1orf115	-216652	RAB3GAP2	-224282	MARK1	-148407	C16H1orf115	-229185	MIR664B	-277672		set()	15.9091	16_4240	7	92.8571	1			92.3077	1	70	1	83.3333	1		0	91.0901	84.188	73.2124	56.5657	52.6769	47.7091	34.5244	31.5111	25.5033	81.0322	54.7602	26.272	500	30.2735	-3.74989	26.5236
chr16_27751100	43.0556	90.7005	2	chr16:27751001-27751100	CNIH3	-5383	LOC112441820	89478	WDR26	-158911	LOC112441820	87882	CNIH3	-114802	WDR26	-195043		{'CNIH3'}	-47.6449	16_4849	6	50	2			21.4286	2	71.6667	2	50	2	96.4286	2	64.6374	43.631	67.7083	90	80.4762	95.0893	-25.3626	-36.8452	-27.381	59.4875	90.1344	-30.6469	200	29.4673	-5.00554	24.4618
chr16_27751200	75.9194	89.5683	4	chr16:27751101-27751200	CNIH3	-5283	LOC112441820	89578	WDR26	-159011	LOC112441820	87982	CNIH3	-114702	WDR26	-195143		{'CNIH3'}	-13.6489	16_4849	6	79.2749	4	90	4	65.8333	4	89.2857	4	85.4167	4	93.75	4	64.6374	43.631	67.7083	90	80.4762	95.0893	-25.3626	-36.8452	-27.381	59.4875	90.1344	-30.6469	200	29.4673	-5.00554	24.4618
chr16_27755000	2.7027	91.3043	1	chr16:27754901-27755000	CNIH3	-1483	LOC112441820	93378	WDR26	-162811	LOC112441820	91782	CNIH3	-110902	WDR26	-198943	{'CNIH3'}	{'CNIH3'}	-88.6016	16_4852	6	13.3333	1		0							92.3077	1	32.2222	13.6364	33.8095	96.8254	93.1624	87.3738	-64.6032	-79.526	-53.5643	25.6951	90.3651	-64.67	400	65.0448	-10.6383	54.4066
chr16_27755100	43.5185	92.1569	2	chr16:27755001-27755100	CNIH3	-1383	LOC112441820	93478	WDR26	-162911	LOC112441820	91882	CNIH3	-110802	WDR26	-199043	{'CNIH3'}	{'CNIH3'}	-48.6383	16_4852	6	50	2			0	1	97.2222	2	36.6667	2	90.119	2	32.2222	13.6364	33.8095	96.8254	93.1624	87.3738	-64.6032	-79.526	-53.5643	25.6951	90.3651	-64.67	400	65.0448	-10.6383	54.4066
chr16_27755200			0	chr16:27755101-27755200	CNIH3	-1283	LOC112441820	93578	WDR26	-163011	LOC112441820	91982	CNIH3	-110702	WDR26	-199143	{'CNIH3'}	{'CNIH3'}		16_4852	6													32.2222	13.6364	33.8095	96.8254	93.1624	87.3738	-64.6032	-79.526	-53.5643	25.6951	90.3651	-64.67	400	65.0448	-10.6383	54.4066
chr16_27755300	30.8642	87.6341	3	chr16:27755201-27755300	CNIH3	-1183	LOC112441820	93678	WDR26	-163111	LOC112441820	92082	CNIH3	-110602	WDR26	-199243	{'CNIH3'}	{'CNIH3'}	-56.7699	16_4852	6	33.3333	3	96.8254	3	27.2727	3	89.1026	3	30.9524	3	79.6947	3	32.2222	13.6364	33.8095	96.8254	93.1624	87.3738	-64.6032	-79.526	-53.5643	25.6951	90.3651	-64.67	400	65.0448	-10.6383	54.4066
chr16_31860900	23.5849	69.7422	2	chr16:31860801-31860900	KIF26B	-57827	LOC112441826	-170871	LOC112441923	-416427	LOC112441826	-172595	KIF26B	-241154	SMYD3	280353		{'KIF26B'}	-46.1573	16_5564	5	17.8571	2	69.4805	2	40.9091	2	85.7143	2	11.1111	2	56.8182	2	33.9286	45.4545	28.4722	79.1126	85.3904	68.3081	-45.184	-39.9359	-39.8359	36.2111	73.8079	-37.5968	300	41.579	-2.49789	39.0811
chr16_31861000			1	chr16:31860901-31861000	KIF26B	-57927	LOC112441826	-170771	LOC112441923	-416527	LOC112441826	-172495	KIF26B	-241254	SMYD3	280453		{'KIF26B'}		16_5564	5			75	1			85.7143	1					33.9286	45.4545	28.4722	79.1126	85.3904	68.3081	-45.184	-39.9359	-39.8359	36.2111	73.8079	-37.5968	300	41.579	-2.49789	39.0811
chr16_31861100	48.8372	77.8736	2	chr16:31861001-31861100	KIF26B	-58027	LOC112441826	-170671	LOC112441923	-416627	LOC112441826	-172395	KIF26B	-241354	SMYD3	280553		{'KIF26B'}	-29.0364	16_5564	5	50	2	92.8571	2	50	2	84.7426	2	45.8333	2	79.798	2	33.9286	45.4545	28.4722	79.1126	85.3904	68.3081	-45.184	-39.9359	-39.8359	36.2111	73.8079	-37.5968	300	41.579	-2.49789	39.0811
chr16_31872800	45.283	87.8066	2	chr16:31872701-31872800	KIF26B	-69727	LOC112441826	-158971	LOC112441923	-428327	LOC112441826	-160695	KIF26B	-253054	SMYD3	292253		{'KIF26B'}	-42.5236	16_5567	10	43.75	2	96	2	50	2	82.1429	2	44.6429	2	94.1176	2	70.2976	66.1699	61.5945	91.255	89.0873	86.7246	-20.9573	-22.9174	-25.1301	64.6384	87.894	-23.2556	300	22.9385	-1.70456	21.234
chr16_31872900	67.7966	79.5455	1	chr16:31872801-31872900	KIF26B	-69827	LOC112441826	-158871	LOC112441923	-428427	LOC112441826	-160595	KIF26B	-253154	SMYD3	292353		{'KIF26B'}	-11.7488	16_5567	10	83.3333	1	81.8182	1	70.5882	1	87.5	1	58.6207	1	69.2308	1	70.2976	66.1699	61.5945	91.255	89.0873	86.7246	-20.9573	-22.9174	-25.1301	64.6384	87.894	-23.2556	300	22.9385	-1.70456	21.234
chr16_31873000	80.8354	96.3299	7	chr16:31872901-31873000	KIF26B	-69927	LOC112441826	-158771	LOC112441923	-428527	LOC112441826	-160495	KIF26B	-253254	SMYD3	292453		{'KIF26B'}	-15.4945	16_5567	10	83.8095	7	95.9467	7	77.9213	7	97.619	6	81.52	7	96.8254	7	70.2976	66.1699	61.5945	91.255	89.0873	86.7246	-20.9573	-22.9174	-25.1301	64.6384	87.894	-23.2556	300	22.9385	-1.70456	21.234
chr16_32065900	61.5832	92.4043	3	chr16:32065801-32065900	LOC112441826	34129	KIF26B	78566	LOC112441925	-235963	LOC112441826	32405	EFCAB2	135986	LOC112441925	-236070		{'KIF26B'}	-30.8211	16_5604	5	61.0022	3	96.6667	3	66.6667	3	89.1026	3	58.9744	3	96.8254	3	72.1678	66.6667	75.3205	96.0606	89.1026	96.8254	-23.8929	-22.4359	-21.5049	71.9993	95.6587	-23.6594	300	22.59	-0.982733	21.6073
chr16_32066000			0	chr16:32065901-32066000	LOC112441826	34229	KIF26B	78466	LOC112441925	-235863	LOC112441826	32505	EFCAB2	135886	LOC112441925	-235970		{'KIF26B'}		16_5604	5													72.1678	66.6667	75.3205	96.0606	89.1026	96.8254	-23.8929	-22.4359	-21.5049	71.9993	95.6587	-23.6594	300	22.59	-0.982733	21.6073
chr16_32066100	82.4155	98.913	2	chr16:32066001-32066100	LOC112441826	34329	KIF26B	78366	LOC112441925	-235763	LOC112441826	32605	EFCAB2	135786	LOC112441925	-235870		{'KIF26B'}	-16.4976	16_5604	5	83.3333	2	95.4545	2					91.6667	2			72.1678	66.6667	75.3205	96.0606	89.1026	96.8254	-23.8929	-22.4359	-21.5049	71.9993	95.6587	-23.6594	300	22.59	-0.982733	21.6073
chr16_32199800	90.73	75.1323	2	chr16:32199701-32199800	KIF26B	-55334	LOC112441925	-102063	EFCAB2	113990	EFCAB2	2086	LOC112441925	-102170	LOC112441826	166305	{'EFCAB2'}	set()	15.5977	16_5639	6	97.3684	2	86.3636	2			58.3333	2	88	2	80	2	95.1235	87.2711	91.6238	70.5868	66.2738	65.4233	24.5367	20.9972	26.2005	89.5759	63.8065	25.7694	300	23.8102	-2.16974	21.6404
chr16_32199900	91.6341	77.9894	3	chr16:32199801-32199900	KIF26B	-55434	LOC112441925	-101963	EFCAB2	113890	EFCAB2	1986	LOC112441925	-102070	LOC112441826	166405	{'EFCAB2'}	set()	13.6447	16_5639	6	95.6944	3	80.9524	3	97.619	3	76.8519	3	92.7536	3	81.2698	3	95.1235	87.2711	91.6238	70.5868	66.2738	65.4233	24.5367	20.9972	26.2005	89.5759	63.8065	25.7694	300	23.8102	-2.16974	21.6404
chr16_32200000	86.3636	38.2979	1	chr16:32199901-32200000	KIF26B	-55534	LOC112441925	-101863	EFCAB2	113790	EFCAB2	1886	LOC112441925	-101970	LOC112441826	166505	{'EFCAB2'}	set()	48.0658	16_5639	6	92.3077	1	44.4444	1	76.9231	1	63.6364	1	94.1176	1	35	1	95.1235	87.2711	91.6238	70.5868	66.2738	65.4233	24.5367	20.9972	26.2005	89.5759	63.8065	25.7694	300	23.8102	-2.16974	21.6404
chr16_32757600	49.1871	68.75	4	chr16:32757501-32757600	ADSS	-9720	CATSPERE	-20382	C16H1orf100	80799	ADSS	-42177	C16H1orf100	44702	LOC112441929	-88203		set()	-19.5629	16_5705	6	50.4712	4	86.6667	3	77.2727	3	100	3	47.549	4	93.9394	3	64.5213	71.9697	60.1246	91.0606	98.2143	92.4242	-26.5393	-26.2446	-32.2997	60.8681	81.2248	-20.3567	300	28.2299	-2.78753	25.4423
chr16_32757700			0	chr16:32757601-32757700	ADSS	-9620	CATSPERE	-20482	C16H1orf100	80699	ADSS	-42077	C16H1orf100	44602	LOC112441929	-88103		set()		16_5705	6													64.5213	71.9697	60.1246	91.0606	98.2143	92.4242	-26.5393	-26.2446	-32.2997	60.8681	81.2248	-20.3567	300	28.2299	-2.78753	25.4423
chr16_32757800	72.549	93.6996	2	chr16:32757701-32757800	ADSS	-9520	CATSPERE	-20582	C16H1orf100	80599	ADSS	-41977	C16H1orf100	44502	LOC112441929	-88003		set()	-21.1506	16_5705	6	78.5714	2	95.4545	2	66.6667	2	96.4286	2	72.7001	2	90.9091	2	64.5213	71.9697	60.1246	91.0606	98.2143	92.4242	-26.5393	-26.2446	-32.2997	60.8681	81.2248	-20.3567	300	28.2299	-2.78753	25.4423
chr16_35239100	84.4093	54.4744	3	chr16:35239001-35239100	KMO	7481	FH	-21823	OPN3	69503	FH	-48925	KMO	-60841	OPN3	62315		{'KMO'}	29.9348	16_6076	5	95.2101	3	47.6648	3	75.7215	3	63.1868	3	87.1795	3	53.9683	3	92.9412	85.1561	85.2564	69.287	63.7363	53.9683	23.6543	21.4198	31.2882	87.0011	66.5891	20.412	200	25.1209	-4.22497	20.8959
chr16_35239200	89.5929	78.7037	2	chr16:35239101-35239200	KMO	7381	FH	-21723	OPN3	69603	FH	-48825	KMO	-60941	OPN3	62415		{'KMO'}	10.8892	16_6076	5	90.6723	2	90.9091	2	94.5906	2	64.2857	2	83.3333	2			92.9412	85.1561	85.2564	69.287	63.7363	53.9683	23.6543	21.4198	31.2882	87.0011	66.5891	20.412	200	25.1209	-4.22497	20.8959
chr16_35309500	65.2094	49.8804	2	chr16:35309401-35309500	FH	47361	KMO	-62919	RGS7	-86070	FH	21469	KMO	-131241	OPN3	132715		set()	15.329	16_6091	5	70.8333	2	45.9752	2	60.7143	2	59.8214	2	64.5833	2	52.1429	2	77.2712	73.84	81.1553	40.988	42.0617	37.7026	36.2833	31.7784	43.4527	80.1686	39.7018	40.4668	400	36.8653	-4.80723	32.0581
chr16_35309600	81.8182	34.0898	2	chr16:35309501-35309600	FH	47461	KMO	-63019	RGS7	-85970	FH	21569	KMO	-131341	OPN3	132815		set()	47.7283	16_6091	5	67.6471	2	40.625	2	76.1905	2	30	2	97.7273	2	27.6316	2	77.2712	73.84	81.1553	40.988	42.0617	37.7026	36.2833	31.7784	43.4527	80.1686	39.7018	40.4668	400	36.8653	-4.80723	32.0581
chr16_35309700			0	chr16:35309601-35309700	FH	47561	KMO	-63119	RGS7	-85870	FH	21669	KMO	-131441	OPN3	132915		set()		16_6091	5													77.2712	73.84	81.1553	40.988	42.0617	37.7026	36.2833	31.7784	43.4527	80.1686	39.7018	40.4668	400	36.8653	-4.80723	32.0581
chr16_35309800	93.4783	35.1351	1	chr16:35309701-35309800	FH	47661	KMO	-63219	RGS7	-85770	FH	21769	KMO	-131541	OPN3	133015		set()	58.3431	16_6091	5	93.3333	1	36.3636	1	84.6154	1	36.3636	1			33.3333	1	77.2712	73.84	81.1553	40.988	42.0617	37.7026	36.2833	31.7784	43.4527	80.1686	39.7018	40.4668	400	36.8653	-4.80723	32.0581
chr16_37518000	97.561	79.4872	1	chr16:37517901-37518000	SCYL3	11647	C16H1orf112	69122	METTL18	-75269	C16H1orf112	24331	SCYL3	-25382	KIFAP3	34127		{'SCYL3'}	18.0738	16_6435	5	95.6522	1	45.4545	1							81.8182	1	94.1951	93.1818	97.2222	60.2273	67.9167	75.5245	33.9679	25.2652	21.6977	95.1506	74.0413	21.1092	200	26.5054	-5.15342	21.352
chr16_37518100	92.7401	68.5954	4	chr16:37518001-37518100	SCYL3	11547	C16H1orf112	69222	METTL18	-75369	C16H1orf112	24431	SCYL3	-25482	KIFAP3	34027		{'SCYL3'}	24.1447	16_6435	5	92.7381	4	75	4	93.1818	4	67.9167	4	97.2222	4	69.2308	4	94.1951	93.1818	97.2222	60.2273	67.9167	75.5245	33.9679	25.2652	21.6977	95.1506	74.0413	21.1092	200	26.5054	-5.15342	21.352
chr16_41755200	37.7778	82.1429	1	chr16:41755101-41755200	KIAA2013	1394	LOC112441836	6847	PLOD1	-6881	LOC112441836	4166	KIAA2013	-4236	LOC112441916	18306	{'KIAA2013'}	{'KIAA2013'}	-44.3651	16_7018	5	41.6667	1				0	80	1	44	1	87.5	1	44.5833	49.2063	37.4382	70.2273	74.3452	77.8409	-25.6439	-25.1389	-40.4027	38.8009	72.2231	-33.4222	200	29.6424	-7.07939	22.563
chr16_41755300	39.824	62.3033	4	chr16:41755201-41755300	KIAA2013	1494	LOC112441836	6947	PLOD1	-6981	KIAA2013	-4136	LOC112441836	4266	LOC112441916	18206	{'KIAA2013'}	{'KIAA2013'}	-22.4793	16_7018	5	47.5	4	70.2273	4	49.2063	3	68.6905	4	30.8764	4	68.1818	4	44.5833	49.2063	37.4382	70.2273	74.3452	77.8409	-25.6439	-25.1389	-40.4027	38.8009	72.2231	-33.4222	200	29.6424	-7.07939	22.563
chr16_44953500	25.9945	54.4092	3	chr16:44953401-44953500	RERE	-18751	LOC104974445	18809	SLC45A1	104064	LOC104974445	12536	RERE	-77451	SLC45A1	81940		{'RERE'}	-28.4146	16_7707	9	19.3056	3	77.7778	3	24.6032	3	83.3333	3	30	3	23.8095	3	14.6209	41.5873	27.4031	78.6243	75.5952	51.5479	-64.0035	-34.0079	-24.1448	23.9479	64.4284	-40.4806	300	37.4572	-16.95	20.5072
chr16_44953600	34.2211	75.5428	5	chr16:44953501-44953600	RERE	-18651	LOC104974445	18709	SLC45A1	103964	LOC104974445	12436	RERE	-77351	SLC45A1	81840		{'RERE'}	-41.3217	16_7707	9	14.0308	5	91.4286	5	58.5714	5	76.7857	5	40.4444	5	73.6912	5	14.6209	41.5873	27.4031	78.6243	75.5952	51.5479	-64.0035	-34.0079	-24.1448	23.9479	64.4284	-40.4806	300	37.4572	-16.95	20.5072
chr16_44953700	11.6279	63.3333	1	chr16:44953601-44953700	RERE	-18551	LOC104974445	18609	SLC45A1	103864	LOC104974445	12336	RERE	-77251	SLC45A1	81740		{'RERE'}	-51.7054	16_7707	9	10.5263	1	66.6667	1			66.6667	1	11.7647	1	57.1429	1	14.6209	41.5873	27.4031	78.6243	75.5952	51.5479	-64.0035	-34.0079	-24.1448	23.9479	64.4284	-40.4806	300	37.4572	-16.95	20.5072
chr16_45303600	91.8333	68.8417	2	chr16:45303501-45303600	ERRFI1	-48648	LOC101906383	75974	PARK7	113374	LOC101906383	54618	ERRFI1	-62912	PARK7	96615		set()	22.9916	16_7790	8	92.3684	2	78.5714	2	91.6667	2	67.2619	2			60	2	85.9442	80.4924	81.2951	64.4511	51.5303	60.0893	21.4931	28.9621	21.2058	85.9378	58.8366	27.1012	800	23.6335	-3.59056	20.043
chr16_45303700			0	chr16:45303601-45303700	ERRFI1	-48548	LOC101906383	76074	PARK7	113274	LOC101906383	54718	ERRFI1	-62812	PARK7	96515		set()		16_7790	8													85.9442	80.4924	81.2951	64.4511	51.5303	60.0893	21.4931	28.9621	21.2058	85.9378	58.8366	27.1012	800	23.6335	-3.59056	20.043
chr16_45303800	88.6364	31.5789	1	chr16:45303701-45303800	ERRFI1	-48448	LOC101906383	76174	PARK7	113174	LOC101906383	54818	ERRFI1	-62712	PARK7	96415		set()	57.0574	16_7790	8	94.4444	1	35.7143	1	63.6364	1	27.2727	1			33.3333	1	85.9442	80.4924	81.2951	64.4511	51.5303	60.0893	21.4931	28.9621	21.2058	85.9378	58.8366	27.1012	800	23.6335	-3.59056	20.043
chr16_45303900			0	chr16:45303801-45303900	ERRFI1	-48348	LOC101906383	76274	PARK7	113074	LOC101906383	54918	ERRFI1	-62612	PARK7	96315		set()		16_7790	8													85.9442	80.4924	81.2951	64.4511	51.5303	60.0893	21.4931	28.9621	21.2058	85.9378	58.8366	27.1012	800	23.6335	-3.59056	20.043
chr16_45304000	71.1111	57.8947	1	chr16:45303901-45304000	ERRFI1	-48248	LOC101906383	76374	PARK7	112974	LOC101906383	55018	ERRFI1	-62512	PARK7	96215		set()	13.2164	16_7790	8	69.2308	1		0	77.7778	1	57.1429	1	62.5	1		0	85.9442	80.4924	81.2951	64.4511	51.5303	60.0893	21.4931	28.9621	21.2058	85.9378	58.8366	27.1012	800	23.6335	-3.59056	20.043
chr16_45304100	91.1516	61.9545	3	chr16:45304001-45304100	ERRFI1	-48148	LOC101906383	76474	PARK7	112874	LOC101906383	55118	ERRFI1	-62412	PARK7	96115		set()	29.1972	16_7790	8	90.3439	3	68.5185	3			51.4286	3	90.4762	3	63.6905	3	85.9442	80.4924	81.2951	64.4511	51.5303	60.0893	21.4931	28.9621	21.2058	85.9378	58.8366	27.1012	800	23.6335	-3.59056	20.043
chr16_45304200			0	chr16:45304101-45304200	ERRFI1	-48048	LOC101906383	76574	PARK7	112774	LOC101906383	55218	ERRFI1	-62312	PARK7	96015		set()		16_7790	8													85.9442	80.4924	81.2951	64.4511	51.5303	60.0893	21.4931	28.9621	21.2058	85.9378	58.8366	27.1012	800	23.6335	-3.59056	20.043
chr16_45304300	86.9565	73.913	1	chr16:45304201-45304300	ERRFI1	-47948	LOC101906383	76674	PARK7	112674	LOC101906383	55318	ERRFI1	-62212	PARK7	95915		set()	13.0435	16_7790	8	83.3333	1	75	1	88.8889	1	54.5455	1	90.9091	1	83.3333	1	85.9442	80.4924	81.2951	64.4511	51.5303	60.0893	21.4931	28.9621	21.2058	85.9378	58.8366	27.1012	800	23.6335	-3.59056	20.043
chr16_47670900	89.1698	57.2607	3	chr16:47670801-47670900	LOC112441788	194248	NPHP4	341298	KCNAB2	-345583	LOC112441788	192191	NPHP4	206994	KCNAB2	-439001		set()	31.9091	16_8391	6	80.3704	3	51.8519	3	92.1569	3	60	3	96.3845	3	60.7143	3	83.8986	79.3316	86.5631	45.4497	55.1984	57.8571	38.4489	24.1332	28.7059	81.0942	51.8446	29.2496	200	29.8646	-5.97005	23.8946
chr16_47671000	73.0187	46.4286	3	chr16:47670901-47671000	LOC112441788	194148	NPHP4	341398	KCNAB2	-345683	LOC112441788	192091	NPHP4	207094	KCNAB2	-439101		set()	26.5901	16_8391	6	87.4269	3	39.0476	3	66.5064	3	50.3968	3	76.7416	3	55	3	83.8986	79.3316	86.5631	45.4497	55.1984	57.8571	38.4489	24.1332	28.7059	81.0942	51.8446	29.2496	200	29.8646	-5.97005	23.8946
chr16_48527000	46	84.1667	2	chr16:48526901-48527000	LOC112441789	-98522	AJAP1	126020	LOC112441788	-661852	AJAP1	45098	LOC112441789	-102070	LOC112441788	-663909		set()	-38.1667	16_8612	6	48.0769	2	95.8333	2	50	2	73.75	2	50	2	87.5	2	44.662	49.5238	65.1389	79.1667	75.0595	87.9808	-34.5047	-25.5357	-22.8419	53.5812	83.8675	-30.2863	300	27.2011	-4.98575	22.2153
chr16_48527100	50	80.0265	2	chr16:48527001-48527100	LOC112441789	-98622	AJAP1	125920	LOC112441788	-661952	AJAP1	44998	LOC112441789	-102170	LOC112441788	-664009		set()	-30.0265	16_8612	6	27.7273	2	62.5	2	60	2	71.4286	2	68.75	2			44.662	49.5238	65.1389	79.1667	75.0595	87.9808	-34.5047	-25.5357	-22.8419	53.5812	83.8675	-30.2863	300	27.2011	-4.98575	22.2153
chr16_48527200	64.7436	87.4094	2	chr16:48527101-48527200	LOC112441789	-98722	AJAP1	125820	LOC112441788	-662052	AJAP1	44898	LOC112441789	-102270	LOC112441788	-664109		set()	-22.6658	16_8612	6	58.1818	2			38.5714	2	80	2	76.6667	2	88.4615	2	44.662	49.5238	65.1389	79.1667	75.0595	87.9808	-34.5047	-25.5357	-22.8419	53.5812	83.8675	-30.2863	300	27.2011	-4.98575	22.2153
chr16_48960300	76.2077	92.1296	2	chr16:48960201-48960300	C16H1orf174	-245314	DFFB	267795	CEP104	-267944	C16H1orf174	-251221	DFFB	253421	MIR2320	-275679		set()	-15.9219	16_8728	8	83.3333	2		0		0	85	2	75	2			67.1328	25	62.0696	98.1818	90.2273	93.4199	-31.0491	-65.2273	-31.3503	63.2858	91.2778	-27.9921	300	39.8939	-16.0412	23.8527
chr16_48960400	76	88.4615	1	chr16:48960301-48960400	C16H1orf174	-245214	DFFB	267695	CEP104	-267844	C16H1orf174	-251121	DFFB	253321	MIR2320	-275579		set()	-12.4615	16_8728	8	75	1		0		0	87.5	1	76.9231	1	93.3333	1	67.1328	25	62.0696	98.1818	90.2273	93.4199	-31.0491	-65.2273	-31.3503	63.2858	91.2778	-27.9921	300	39.8939	-16.0412	23.8527
chr16_48960500	37.6496	93.2423	5	chr16:48960401-48960500	C16H1orf174	-245114	DFFB	267595	CEP104	-267744	C16H1orf174	-251021	DFFB	253221	MIR2320	-275479		set()	-55.5928	16_8728	8	43.0649	5	98.1818	5	25	4	98.1818	5	34.2857	5	93.5065	5	67.1328	25	62.0696	98.1818	90.2273	93.4199	-31.0491	-65.2273	-31.3503	63.2858	91.2778	-27.9921	300	39.8939	-16.0412	23.8527
chr16_52383800	53.7037	75.3623	1	chr16:52383701-52383800	TMEM51	-40794	LOC104974474	-50457	FHAD1	-131911	KAZN	2082	LOC104974474	-72832	TMEM51	-100092	{'KAZN'}	set()	-21.6586	16_9861	5	58.3333	1	94.7368	1	30	1	63.6364	1	54.5455	1	80	1	65.8959	53.2641	53.367	89.9916	76.8389	84.7033	-24.0957	-23.5748	-31.3363	58.6109	81.5942	-22.9833	300	26.1103	-3.54241	22.5679
chr16_52383900	45.6583	80.7839	3	chr16:52383801-52383900	TMEM51	-40894	LOC104974474	-50357	FHAD1	-132011	KAZN	1982	LOC104974474	-72732	TMEM51	-100192	{'KAZN'}	set()	-35.1255	16_9861	5	59.3544	3	88.5714	3	52.0147	3	83.547	3	32.8283	3	83.6336	3	65.8959	53.2641	53.367	89.9916	76.8389	84.7033	-24.0957	-23.5748	-31.3363	58.6109	81.5942	-22.9833	300	26.1103	-3.54241	22.5679
chr16_52384000	76.4706	88.6364	1	chr16:52383901-52384000	TMEM51	-40994	LOC104974474	-50257	FHAD1	-132111	KAZN	1882	LOC104974474	-72632	TMEM51	-100292	{'KAZN'}	set()	-12.1658	16_9861	5	80	1	86.6667	1	77.7778	1	83.3333	1	72.7273	1	90.4762	1	65.8959	53.2641	53.367	89.9916	76.8389	84.7033	-24.0957	-23.5748	-31.3363	58.6109	81.5942	-22.9833	300	26.1103	-3.54241	22.5679
chr16_56348900	82.0782	92.1989	4	chr16:56348801-56348900	TNN	23454	MRPS14	-80637	KIAA0040	87569	TNN	-37631	KIAA0040	48426	MRPS14	-100071		{'TNN'}	-10.1207	16_10525	5	96.1538	4	96.1538	4	32.5848	4	95.4545	4	93.9815	4	90.5797	4	58.7912	32.5848	51.9907	88.0769	75.5051	85.9149	-29.2857	-42.9203	-33.9241	49.9677	82.5859	-32.6183	200	34.9362	-5.66026	29.2759
chr16_56349000	17.8571	72.973	1	chr16:56348901-56349000	TNN	23554	MRPS14	-80737	KIAA0040	87469	TNN	-37531	KIAA0040	48326	MRPS14	-100171		{'TNN'}	-55.1158	16_10525	5	21.4286	1	80	1		0	55.5556	1	10	1	81.25	1	58.7912	32.5848	51.9907	88.0769	75.5051	85.9149	-29.2857	-42.9203	-33.9241	49.9677	82.5859	-32.6183	200	34.9362	-5.66026	29.2759
chr16_56827800	36.3636	75.8621	1	chr16:56827701-56827800	TNR	-190519	LOC112441853	285691	LOC112441899	-293046	LOC112441853	277117	TNR	-282649	LOC112441899	-293175		{'TNR'}	-39.4984	16_10623	6	43.4783	1	85.7143	1	42.8571	1	88.8889	1	18.1818	1	75	1	53.3387	36.9048	39.6149	82.0106	80.2083	80.7925	-28.6719	-43.3036	-41.1776	48.4748	81.8975	-33.4227	600	37.1148	-6.45497	30.6598
chr16_56827900	38.8304	79.021	2	chr16:56827801-56827900	TNR	-190619	LOC112441853	285791	LOC112441899	-292946	LOC112441853	277217	TNR	-282749	LOC112441899	-293075		{'TNR'}	-40.1906	16_10623	6	35.2174	2	71.4286	2	42.8571	2	77.7778	2	29.1667	2	90.4545	2	53.3387	36.9048	39.6149	82.0106	80.2083	80.7925	-28.6719	-43.3036	-41.1776	48.4748	81.8975	-33.4227	600	37.1148	-6.45497	30.6598
chr16_56828000			0	chr16:56827901-56828000	TNR	-190719	LOC112441853	285891	LOC112441899	-292846	LOC112441853	277317	TNR	-282849	LOC112441899	-292975		{'TNR'}		16_10623	6													53.3387	36.9048	39.6149	82.0106	80.2083	80.7925	-28.6719	-43.3036	-41.1776	48.4748	81.8975	-33.4227	600	37.1148	-6.45497	30.6598
chr16_56828100	34.7826	76.6667	1	chr16:56828001-56828100	TNR	-190819	LOC112441853	285991	LOC112441899	-292746	LOC112441853	277417	TNR	-282949	LOC112441899	-292875		{'TNR'}	-41.8841	16_10623	6	43.75	1	88.8889	1	25	1	66.6667	1	27.7778	1	76.9231	1	53.3387	36.9048	39.6149	82.0106	80.2083	80.7925	-28.6719	-43.3036	-41.1776	48.4748	81.8975	-33.4227	600	37.1148	-6.45497	30.6598
chr16_56828200			0	chr16:56828101-56828200	TNR	-190919	LOC112441853	286091	LOC112441899	-292646	LOC112441853	277517	TNR	-283049	LOC112441899	-292775		{'TNR'}		16_10623	6													53.3387	36.9048	39.6149	82.0106	80.2083	80.7925	-28.6719	-43.3036	-41.1776	48.4748	81.8975	-33.4227	600	37.1148	-6.45497	30.6598
chr16_56828300	83.9226	96.0404	2	chr16:56828201-56828300	TNR	-191019	LOC112441853	286191	LOC112441899	-292546	LOC112441853	277617	TNR	-283149	LOC112441899	-292675		{'TNR'}	-12.1178	16_10623	6	90.9091	2				0	87.5	2	83.3333	2			53.3387	36.9048	39.6149	82.0106	80.2083	80.7925	-28.6719	-43.3036	-41.1776	48.4748	81.8975	-33.4227	600	37.1148	-6.45497	30.6598
chr16_60021600	79.4118	48.337	2	chr16:60021501-60021600	LOC112441856	-5317	LOC112441855	16768	RALGPS2	-102630	LOC112441855	13251	LOC112441856	-42245	TEX35	48988		set()	31.0747	16_11182	7	88.4615	2	41.1765	2	75	2	57.2222	2	70.8333	2	46.4286	2	79.2098	68.5043	66.142	48.8145	44.8854	44.5166	30.3953	23.6189	21.6254	75.2904	47.956	27.3343	300	24.9465	-3.75359	21.1929
chr16_60021700	79.8286	59.4893	2	chr16:60021601-60021700	LOC112441856	-5417	LOC112441855	16668	RALGPS2	-102530	LOC112441855	13151	LOC112441856	-42345	TEX35	49088		set()	20.3393	16_11182	7			71.4286	2	69.2308	2	46.4286	2	55	2	61.3636	2	79.2098	68.5043	66.142	48.8145	44.8854	44.5166	30.3953	23.6189	21.6254	75.2904	47.956	27.3343	300	24.9465	-3.75359	21.1929
chr16_60021800	66.6307	36.0417	3	chr16:60021701-60021800	LOC112441856	-5517	LOC112441855	16568	RALGPS2	-102430	LOC112441855	13051	LOC112441856	-42445	TEX35	49188		set()	30.589	16_11182	7	69.958	3	33.8384	3	61.2821	3	31.0053	3	72.5926	3	25.7576	3	79.2098	68.5043	66.142	48.8145	44.8854	44.5166	30.3953	23.6189	21.6254	75.2904	47.956	27.3343	300	24.9465	-3.75359	21.1929
chr16_61131600	95.8547	46.4286	2	chr16:61131501-61131600	LOC112441922	26609	TOR1AIP2	-35379	TOR1AIP1	36399	TOR1AIP1	24547	LOC112441922	26502	TOR1AIP2	-56729		set()	49.4261	16_11344	5	97.2222	2		0	96.2963	2			96.1538	2		0	95.4259	92.9288	94.7436	66.6667	60	66.6667	28.7593	32.9288	28.0769	92.3022	56.0714	36.2308	300	29.847	-2.14456	27.7025
[truncated: 3,170 more rows]

## Sheet: Table S3
Bin Name	CpG Count	UCSC Coordinates	GS1 Name	GS1 Distance	GS2 Name	GS2 Distance	GS3 Name	GS3 Distance	GE1 Name	GE1 Distance	GE2 Name	GE2 Distance	GE3 Name	GE3 Distance	<= 2.5k bp Genes	Overlapping Genes	Avg_Methylation_ctx42	CpGs_Covered_ctx42	Avg_Methylation_ctx86	CpGs_Covered_ctx86	Avg_Methylation_lung42	CpGs_Covered_lung42	Avg_Methylation_lung86	CpGs_Covered_lung86	Avg_Methylation_wbc42	CpGs_Covered_wbc42	Avg_Methylation_wbc86	CpGs_Covered_wbc86	delta	Block ID	block size	Block_CpG_Count	cortex_3842	cortex_3886	cortex_residual	lung_3842	lung_3886	lung_residual	wbc_3842	wbc_3886	wbc_residual	A	B	SIVI
[truncated: 2,854 more rows]

[truncated: 9 more sheets: Table S4, Table S5, Table S6, Table S7, Table S8, Table S9, Table S10, Table S11, Table S12]
